# Supplementary material for: An enhanced intracellular delivery platform based on a distant diphtheria toxin homolog that evades pre-existing antitoxin antibodies
Source: EMBO Mol Med. 2024 Aug 19;16(10):2638–51. doi: 10.1038/s44321-024-00116-z (PMC11473700; doi:10.1038/s44321-024-00116-z)
Supplement: Supplementary file 1 — Table EV1 [file 44321_2024_116_MOESM1_ESM.xlsx]

## Sheet: Sheet1
Table EV1 Used primers.
Primer #	sequence (5' --> 3')
1	5'-TAGGTATTTATTCGGCGCAAAGTGCGTC-3'
2	5'-ACCACCAATCTGTTCTCTGTGAGCC-3'
