# Supplementary material for: An enhanced intracellular delivery platform based on a distant diphtheria toxin homolog that evades pre-existing antitoxin antibodies
Source: EMBO Mol Med. 2024 Aug 19;16(10):2638–51. doi: 10.1038/s44321-024-00116-z (PMC11473700; doi:10.1038/s44321-024-00116-z)
Supplement: Supplementary file 4 — Source data Fig. 1 [file 44321_2024_116_MOESM4_ESM.xlsx]

## Sheet: Fig 1C
	DT titers
	5500
	3000
	300
	6500

## Sheet: Fig 1D
	concentration of toxin, pM	DT (PBS)				DT (human sera)
	0	94.4	100	96.6	99.8	93.4	100	97.8	99.9
	0.00067	90.3	96.5	99	96.1	97	98.9	101	102.1
	0.00337	89.6	94.4	90.6	83.4	97.3	102.5	97.5	104.8
	0.01684	68.1	72.4	68.1	42.8	95.9	100.1	99.6	104.7
	0.08418	26.7	32	24.1	11.9	98.4	102.6	99.6	104.7
	0.4209	5.1	10.1	5.4	6.4	101.5	99.9	97	101.3
	2.1045	2	5.8	3.2	4.2	97.7	96.4	99.7	99.3
	10.5225	1.5	5	2.5	3.1	96.6	95.2	96.8	95.9
	52.6125	1.3	5.6	2.1	2.3	98.2	93.8	91.9	94.8
	263.063	1.4	16.3*	1.6	1.8	100.7	86.2	79.3	81
