# Supplementary material for: An enhanced intracellular delivery platform based on a distant diphtheria toxin homolog that evades pre-existing antitoxin antibodies
Source: EMBO Mol Med. 2024 Aug 19;16(10):2638–51. doi: 10.1038/s44321-024-00116-z (PMC11473700; doi:10.1038/s44321-024-00116-z)
Supplement: Supplementary file 5 — Source data Fig. 2 [file 44321_2024_116_MOESM5_ESM.xlsx]

## Sheet: Fig 2B
	C. diphtheriae	A. chelonae (ACT1)	A. chelonae 2 (ACT2)	A. sp TVS 96-490-7B	S. sp TLI_053	L. tulufanense	S. piniterrae	S. sp SLBN-118
	0.03779	528.6	40.89	110000	110000	110000	23193	110000
	0.06797	450	40.32	110000	110000	110000	17020	110000
	1.708	583.8	55.62	110000	110000	110000	14986	110000
	1.764	579.8	47.97	110000	110000	110000	17184	110000
	0.8179	393.8	40.63	110000	110000	110000	10240	110000
	1.833	341.8		110000			8210	110000
	0.1924
	0.2246
	0.1964
	0.1766
	0.1461
	0.1311
	0.1311
	**Note: all EC50s labelled "110000" were labelled as >100 nM

## Sheet: Fig 2C
	C. diphtheriae	A. chelonae (ACT1)	A. chelonae 2 (ACT2)	A. sp TVS 96-490-7B	klenkii	S. sp TLI_053	L. tulufanense	S. piniterrae
	0.03779	37.75	9.142	14.74	334.8	110000	1100	2.425
	0.06797	56.42	9.411	20.66	317.9	110000	1100	2.89
	1.708	33.4	6.494	9.701	436.1	110000	1100	2.381
	1.764	35.65	6.226	8.612	310.7	110000	1100	2.642
	0.8179			17.61	352.1	110000		0.9253
	1.833			16.5		110000		1.484
	0.1924							0.9818
	0.2246							1.144
	0.1964
	0.1766
	**Note: all EC50s labelled "1100" or "110000" were labelled as >1nM

## Sheet: Fig 2E
	concentration of toxin, pM	DT(ACT1-R)						DT(ACT2-R)
	0	101.8	100.7	98	101.5	99.6	101.3	103.7	100.5	101.5	100.6	102.4	100
	0.256	104.6	103.7	99.9	103.1	103.8	105.1	103.9	102.4	104.1	105.3	108.1	108.2
	1.28	108.2	113.3	101.1	104	104.3	110.2	103.4	113.8	106.9	106.5	112.3	110
	6.4	104.4	114.7	104	107.4	104	112.7	113.3	113.2	108.8	107.1	115.8	113.7
	32	112.3	117.6	103	107.8	105.1	111.2	128.7	120.3	110.3	109.4	116.2	114.2
	160	84.3	97.2	99.6	101.2	92.8	97.9	110.4	115.1	106.9	106.5	114.5	115.5
	800	37.5	39.7	67.2	65.7	23.5	22.9	114.8	114.5	107.5	104.7	118.4	115.9
	4000	12.1	12	12.6	14.7	4.5	4.4	107.6	105.2	100.7	101.6	114.5	113
	20000	3	3	1.2	1.5	2.7	3.4	84.5	89.8	95.8	95.9	99.9	96.2
	100000	1.2	1	0.5	0.7	2.5	2.6	27.7	28.7	32.4	33.1	21.3	24.2

## Sheet: Fig 2G
		log fold change over untreated	FDR
	DPH7	12.326	0.00055
	DPH5	13.261	0.00055
	DPH2	12	0.00055
	DPH1	12.428	0.00055
	SORT1	11.317	0.00055
	DPH4	10.776	0.00055
	DPH3	8.433	0.00055
	GLRX3	4.3659	0.00055
	DPH6	2.4697	0.00055
	ATP6V1G1	3.7174	0.001485
	E4F1	5.4182	0.004538
	OVCA2	0.93466	0.00225
	AHCY	2.5907	0.009547
	ATP6V1C1	1.8047	0.007235
	ATP6V1E1	8.1346	0.488119
	ATP6V1D	5.7969	0.702661
	PPP6C	2.2316	0.707594
	CYCS	1.8747	0.707594
	ATP6V1B2	2.0497	0.707594
	CBX4	-6.1903	0.707594
	PIK3C3	2.0669	0.707594
	SLC4A3	-6.435	0.707594
	ARMCX3	-7.5793	0.707594
	FGF9	-5.7857	0.707594
	ATP6V0D1	-0.87854	0.707594
	PPM1N	-5.5661	0.707594
	AASDHPPT	-1.8287	0.707594
	UTS2B	-6.2198	0.707594
	VMA21	-0.96966	0.707594
	HLX	-5.9722	0.707594
	FAM19A4	-6.3254	0.707594
	ASCC3	-3.8784	0.707594
	CIAPIN1	-1.2467	0.707594
	FGFR1OP	-4.6916	0.707594
	ATP6V1H	-1.028	0.707594
	TARDBP	-1.0801	0.707594
	WDR77	-1.0801	0.707594
	THOC3	-1.0801	0.707594
	FCF1	-1.0801	0.707594
	NAA38	-1.0801	0.707594
	CDIPT	-1.0801	0.707594
	SNRPD2	-1.0801	0.707594
	SPC24	-1.0801	0.707594
	N6AMT1	-1.0801	0.707594
	CTU2	-1.0801	0.707594
	EIF3I	-1.0801	0.707594
	U2AF1	-1.0801	0.707594
	NCBP2	-2.2209	0.707594
	OXSM	-0.56206	0.707594
	NCOA5	-6.5916	0.707594
	IL1RAP	-6.738	0.707594
	TNIP3	-4.2809	0.707594
	A3GALT2	-6.0505	0.707594
	UROS	-0.27938	0.707594
	PTPN5	-6.8294	0.707594
	MECR	-3.052	0.707594
	ZBTB17	0.47062	0.707594
	LCN6	-5.2526	0.707594
	CPOX	-0.11068	0.707594
	RGMA	-5.735	0.707594
	EMC2	-3.9528	0.707594
	HCCS	-0.06548	0.707594
	MAB21L3	-6.183	0.707594
	ATP6V0B	-2.7162	0.707594
	MMGT1	-2.1768	0.707594
	WDR92	-1.2421	0.707594
	RPSA	-1.2421	0.707594
	NFS1	-1.2421	0.707594
	RFC3	-1.2421	0.707594
	POLA2	-1.2421	0.707594
	RPS15A	-1.2421	0.707594
	TRPM7	-1.2421	0.707594
	SRSF3	-1.2421	0.707594
	POLR2K	-1.2421	0.707594
	RPS4X	-1.2421	0.707594
	EMC1	-3.256	0.707594
	ATP6V0A2	-6.0191	0.707594
	FURIN	-3.3959	0.707594
	ATP6AP2	-2.3677	0.707594
	HMBS	-0.84973	0.707594
	TKT	-1.7787	0.707594
	PLRG1	-3.1075	0.707594
	RPL35A	-1.7148	0.707594
	MCM5	-2.6135	0.707594
	CENPN	-2.7526	0.707594
	WDR61	-1.2076	0.707594
	EIF3J	-2.9516	0.707594
	HDAC3	-1.3855	0.707594
	ANAPC4	-2.2109	0.707594
	WDR55	-2.4626	0.707594
	EFTUD1	-1.3855	0.707594
	NOP56	-3.5162	0.707594
	CSE1L	-1.4898	0.707594
	RPL38	-2.8389	0.707594
	HTRA2	-2.7052	0.707594
	LSM4	-2.7052	0.707594
	CPSF3	-1.2076	0.707594
	PPIL2	-2.797	0.707594
	ZMAT5	-2.7382	0.707594
	TSR1	-3.3581	0.707594
	PRMT1	-2.7293	0.707594
	DHX33	-3.3836	0.707594
	TOMM40	-2.8278	0.707594
	ALG2	-2.1403	0.707594
	PCF11	-2.9075	0.707594
	DDX51	-2.6	0.707594
	GINS4	-2.9371	0.707594
	HYOU1	-3.4734	0.707594
	SUPV3L1	-1.7787	0.707594
	MRPL21	-3.3295	0.707594
	RCL1	-1.4898	0.707594
	OGDH	-1.3855	0.707594
	MED4	-1.1611	0.707594
	SKIV2L2	-2.7052	0.707594
	GPC4	-6.5398	0.707594
	ALAD	-1.921	0.707594
	FECH	-2.9729	0.707594
	FAM3A	-5.7552	0.707594
	POLR2G	-1.3351	0.707594
	GUK1	-1.3351	0.707594
	ELP3	-1.3351	0.707594
	NEDD1	-1.3351	0.707594
	DTL	-1.3351	0.707594
	NCAPG	-1.3351	0.707594
	VPS25	-1.3351	0.707594
	SAMM50	-1.3351	0.707594
	DDX46	-1.3351	0.707594
	CWC22	-1.3351	0.707594
	CCT6A	-1.3351	0.707594
	BUB1	-5.5676	0.707594
	UBE2S	-2.7162	0.707594
	EXOC4	-2.8261	0.707594
	MAD2L1	-3.1374	0.707594
	DDX39B	-4.1499	0.707594
	MDN1	-2.7162	0.707594
	RPN1	-3.5757	0.707594
	GTF3C5	-3.602	0.707594
	CRCP	-2.9421	0.707594
	PARL	-4.062	0.707594
	ERCC1	-4.8232	0.707594
	USP6	-3.8451	0.707594
	IARS2	-3.8732	0.707594
	COX10	-2.1186	0.707594
	PSMB4	-2.1186	0.707594
	TARS2	-2.1186	0.707594
	PTGFRN	-6.4433	0.707594
	SCO1	-1.3351	0.707594
	RNF31	-6.7244	0.707594
	DNM1L	-3.3095	0.707594
	POLE	-4.8232	0.707594
	PDPK1	-1.0801	0.707594
	KIF14	-3.5757	0.707594
	MTHFD1	-1.2421	0.707594
	INTS3	-3.5757	0.707594
	HAUS5	-1.0801	0.707594
	NOP58	-1.6909	0.707594
	EIF1AX	-1.6909	0.707594
	LSM7	-1.6909	0.707594
	AP2S1	-1.6909	0.707594
	NAA10	-1.6909	0.707594
	SOX2	-1.6909	0.707594
	SEC61A1	-1.6909	0.707594
	GNB2L1	-1.6909	0.707594
	DNLZ	-1.6909	0.707594
	ACTR2	-1.6909	0.707594
	TSEN54	-1.6909	0.707594
	EIF5A	-1.6909	0.707594
	EFTUD2	-1.6909	0.707594
	CCT4	-2.5436	0.707594
	PSMG3	-2.5602	0.707594
	EIF3B	-2.3526	0.707594
	POLG2	-3.4434	0.707594
	HTATSF1	-2.7384	0.707594
	NAMPT	-2.4814	0.707594
	WDR33	-1.8597	0.707594
	RPS2	-2.1898	0.707594
	IKBKAP	-2.1053	0.707594
	MTOR	-2.6476	0.707594
	CTCF	-1.6803	0.707594
	GINS1	-1.2421	0.707594
	RCC1	-1.9791	0.707594
	SDE2	-1.5708	0.707594
	KATNB1	-1.4665	0.707594
	PSMG4	-3.9179	0.707594
	EIF3F	-3.1087	0.707594
	POLD3	-2.4854	0.707594
	PSMD2	-3.0666	0.707594
	BRIX1	-3.8313	0.707594
	SAE1	-2.8336	0.707594
	TRUB2	-2.1898	0.707594
	RNASEH2A	-2.8336	0.707594
	TUBGCP4	-1.8451	0.707594
	CSTF3	-3.1255	0.707594
	DNA2	-2.2213	0.707594
	SKP1	-1.8451	0.707594
	EIF1AD	-3.0326	0.707594
	HARS	-2.5975	0.707594
	VPS28	-2.4089	0.707594
	TIMM21	-6.7859	0.707594
	FZD8	-4.9509	0.707594
	CHMP4B	-3.2721	0.707594
	SKA1	-2.1914	0.707594
	CCDC84	-2.3677	0.707594
	CENPO	-3.5773	0.707594
	ATIC	-2.3542	0.707594
	CIB3	-4.7084	0.707594
	PET117	-1.5708	0.707594
	NDUFV2	-3.7515	0.707594
	TRIM29	-6.674	0.707594
	DMC1	-6.193	0.707594
	SEC13	-3.9386	0.707594
	SGOL1	-5.8488	0.707594
	C16orf80	-2.7084	0.707594
	CTDNEP1	-4.575	0.707594
	EDN3	-5.7108	0.707594
	MYBBP1A	-3.5863	0.707594
	RNF112	-6.1529	0.707594
	CRLF3	-3.1068	0.707594
	SYT3	-5.9351	0.707594
	NUP62	-4.7195	0.707594
	ZZZ3	-4.2759	0.707594
	BSG	-5.398	0.707594
	NAT14	-5.7595	0.707594
	SMPDL3B	-4.8474	0.707594
	ZNF565	-7.1265	0.707594
	TRNAU1AP	-4.313	0.707594
	MROH7	-5.2666	0.707594
	COX7A1	-5.4277	0.707594
	ACTR1A	-3.7831	0.707594
	LRP3	-5.5134	0.707594
	RAB6C	-6.1006	0.707594
	DCLRE1C	-4.6721	0.707594
	ORC4	-4.357	0.707594
	REV1	-3.8949	0.707594
	ASAP3	-4.8584	0.707594
	PDCL3	-5.1905	0.707594
	SLC44A3	-4.2761	0.707594
	KDM1A	-5.7994	0.707594
	WDR48	-4.8539	0.707594
	ATP5B	-2.3297	0.707594
	ACSS3	-6.103	0.707594
	XPO4	-5.4688	0.707594
	BHLHA15	-3.256	0.707594
	SHFM1	-1.4665	0.707594
	MICALL2	-6.3124	0.707594
	HDGFL1	-6.1071	0.707594
	PLG	-6.29	0.707594
	SCG5	-5.4353	0.707594
	ATP5F1	-3.3544	0.707594
	COX7A2	-4.0483	0.707594
	PHF1	-5.5465	0.707594
	PCMTD1	-5.3855	0.707594
	RBM19	-1.3855	0.707594
	SSH1	-5.8312	0.707594
	ESCO2	-2.9818	0.707594
	ASH2L	-4.8544	0.707594
	PEBP1	-3.2204	0.707594
	IGBP1	-3.871	0.707594
	HDAC8	-4.9953	0.707594
	CAPZB	-4.6561	0.707594
	B4GALT1	-6.4982	0.707594
	KAT5	-3.7031	0.707594
	GEMIN8	-2.1914	0.707594
	SRRM2	-4.4252	0.707594
	COPB1	-2.0841	0.707594
	DNAJC17	-1.6293	0.707594
	C16orf92	-5.7193	0.707594
	C4orf48	-6.7417	0.707594
	RBBP6	-3.0265	0.707594
	CCNA2	-2.2363	0.707594
	NFATC2IP	-5.4343	0.707594
	SLC22A5	-5.4736	0.707594
	PCDHA3	-6.069	0.707594
	CCT5	-1.8995	0.735391
	SART3	-1.8995	0.735391
	CHORDC1	-1.8995	0.735391
	RPL10A	-1.8995	0.735391
	ZNHIT2	-1.8995	0.735391
	CPSF1	-1.8995	0.735391
	AK2	-1.8995	0.735391
	TRAPPC8	-1.8995	0.735391
	KIF23	-1.8995	0.735391
	TPT1	-1.8995	0.735391
	RTCB	-1.8995	0.735391
	YRDC	-1.8995	0.735391
	SMC6	-1.8995	0.735391
	C9orf114	-2.0164	0.777085
	ACTR10	-2.0164	0.777085
	HSCB	-2.0164	0.777085
	NAT10	-2.0164	0.777085
	CDC123	-2.0164	0.777085
	GNB1L	-2.0164	0.777085
	PKM	-2.6067	0.777085
	GPN1	-2.5901	0.777085
	DHX15	-2.0135	0.777085
	PHB	-2.1518	0.777085
	EXOSC4	-3.0929	0.777085
	EIF3A	-2.8264	0.777085
	TRIT1	-2.3384	0.777085
	SARS2	-1.7268	0.777085
	DYNC1I2	-2.0256	0.777085
	GOSR2	-2.3223	0.777085
	WDR73	-3.9115	0.777085
	NDNL2	-2.2209	0.777085
	MNAT1	-3.8778	0.777085
	MRPL50	-4.7518	0.777085
	ATP5O	-3.4003	0.777085
	CENPQ	-4.0531	0.777085
	PDS5A	-1.2421	0.777085
	ALDH7A1	-4.1198	0.777085
	SF3B5	-3.602	0.777085
	SBDS	-2.0164	0.777085
	EIF3H	-3.3095	0.777085
	SRP14	-4.7348	0.777085
	EMC7	-1.3351	0.777085
	WDR25	-1.8995	0.777085
	ZNF598	-5.8029	0.777085
	GTF2A2	-2.4481	0.777085
	OIP5	-3.4003	0.777085
	METTL25	-5.5676	0.777085
	GTF2H1	-4.956	0.777085
	DNTTIP2	-4.4706	0.777085
	TOE1	-1.6909	0.777085
	YEATS4	-1.8995	0.777085
	INCENP	-4.2348	0.777085
	LRRC55	-5.7616	0.777085
	ANAPC1	-4.0018	0.777085
	MRPS9	-2.6919	0.777085
	RPL36	-2.0164	0.777085
	CTNNBL1	-2.4774	0.777085
	KANSL3	-2.1186	0.777085
	GPAT2	-6.2498	0.777085
	SSB	-3.1374	0.777085
	MRPL54	-3.5757	0.777085
	SLC25A43	-5.7219	0.777085
	CTU1	-1.2421	0.777085
	EMC6	-2.4867	0.777085
	GOLPH3L	-6.1788	0.777085
	NUP85	-2.1186	0.777085
	ATP2A2	-2.1186	0.777085
	TOP3A	-2.1186	0.777085
	DDX56	-2.1186	0.777085
	TRMT112	-2.1186	0.777085
	QRSL1	-2.1186	0.777085
	DCTN3	-2.1186	0.777085
	ANAPC11	-2.1186	0.777085
	BCL2L1	-2.1186	0.777085
	PLK1	-1.8536	0.777085
	PAFAH1B1	-2.0841	0.777085
	SUPT4H1	-3.7439	0.777085
	HAUS4	-1.9047	0.777085
	MMS19	-2.5456	0.777085
	SF1	-3.0579	0.777085
	ACTR6	-1.7952	0.777085
	TEX10	-3.182	0.777085
	RPL3	-1.6909	0.777085
	DNAJC19	-3.9766	0.777085
	CDK9	-2.1914	0.777085
	SRP68	-3.4895	0.777085
	POLRMT	-1.7952	0.777085
	TPX2	-1.6909	0.777085
	SLC2A1	-2.1914	0.777085
	DARS2	-3.0579	0.777085
	SNRPD1	-2.3494	0.777085
	POLR2D	-2.3494	0.777085
	PDRG1	-2.3494	0.777085
	HINFP	-2.3494	0.777085
	AARS	-2.3494	0.777085
	NSF	-2.3494	0.777085
	C21orf59	-2.3494	0.777085
	HARS2	-2.3494	0.777085
	GFM2	-2.3494	0.777085
	PSMB7	-2.3494	0.777085
	EXOSC7	-2.3494	0.777085
	ZNF595	-2.3494	0.777085
	EIF4E	-2.3494	0.777085
	FHOD1	-5.6225	0.777085
	NHLRC4	-6.2243	0.777085
	POLR3E	-4.1206	0.777085
	ZNF469	-5.3057	0.777085
	NF1	-2.55	0.777085
	MIEF2	-5.6686	0.777085
	COPS3	-4.1446	0.777085
	HEXA	-4.917	0.777085
	MYO9A	-5.6882	0.777085
	KBTBD13	-4.6205	0.777085
	ISLR	-4.501	0.777085
	GSPT1	-5.5432	0.777085
	FES	-5.81	0.777085
	HDGFRP3	-4.2923	0.777085
	ZNF865	-5.3644	0.777085
	EHD2	-5.7214	0.777085
	DDX39A	-5.9415	0.777085
	ZC3H8	-5.0944	0.777085
	JPH2	-4.9429	0.777085
	CDC25B	-4.4883	0.777085
	YPEL5	-4.8792	0.777085
	MAPT	-4.7506	0.777085
	SPATA32	-3.6752	0.777085
	RAPGEFL1	-4.7899	0.777085
	EXOC7	-3.1139	0.777085
	DAZAP1	-4.0468	0.777085
	ADCYAP1	-6.1623	0.777085
	HGS	-5.2717	0.777085
	APH1B	-3.701	0.777085
	GDI2	-6.4715	0.777085
	PPRC1	-4.6372	0.777085
	FUBP1	-3.8528	0.777085
	C11orf35	-5.2827	0.777085
	METTL20	-6.3041	0.777085
	MRPL11	-2.9462	0.777085
	MEN1	-4.7866	0.777085
	FMO2	-6.2386	0.777085
	MPZL1	-5.0857	0.777085
	DRAM2	-6.7798	0.777085
	ANGPTL1	-6.0716	0.777085
	DEPDC1	-5.2285	0.777085
	PTPRF	-6.7051	0.777085
	CCDC30	-5.8133	0.777085
	GNPNAT1	-3.8394	0.777085
	TMX1	-3.3224	0.777085
	SRP54	-2.7376	0.777085
	DLGAP5	-5.8469	0.777085
	C2CD4A	-4.1894	0.777085
	GCHFR	-4.7025	0.777085
	RDH12	-5.7955	0.777085
	HELB	-4.6725	0.777085
	NACA	-2.0841	0.777085
	PFKM	-3.8758	0.777085
	MDM2	-6.2144	0.777085
	NYNRIN	-4.4018	0.777085
	TINF2	-3.3446	0.777085
	EBPL	-5.7557	0.777085
	ZNF197	-6.0656	0.777085
	BANK1	-6.3445	0.777085
	FKBP5	-4.6347	0.777085
	CHEK2	-5.1321	0.777085
	PKD1L1	-4.3929	0.777085
	EWSR1	-2.5207	0.777085
	RNF14	-6.1908	0.777085
	SLC23A1	-3.5987	0.777085
	SHISA3	-4.3853	0.777085
	CD164	-5.8304	0.777085
	FAT4	-6.4292	0.777085
	CLRN2	-6.5954	0.777085
	DBF4	-2.6458	0.777085
	C22orf43	-6.6388	0.777085
	UBAP1	-4.9265	0.777085
	TDRD7	-5.4821	0.777085
	MICU3	-5.8744	0.777085
	YPEL1	-4.4931	0.777085
	ERCC6L	-5.8668	0.777085
	DGCR8	-3.1131	0.777085
	GOLM1	-5.9655	0.777085
	MRPS16	-2.4481	0.777085
	PRIM1	-2.4481	0.777085
	NIP7	-2.4481	0.777085
	RPL18	-2.4481	0.777085
	PPP2R1A	-2.4481	0.777085
	NOL11	-4.5756	0.777085
	PRKRIR	-3.4631	0.777085
	CD151	-5.1514	0.777085
	IPO13	-2.3494	0.777085
	UTP20	-3.4003	0.777085
	ZNF207	-1.6909	0.777085
	ZCRB1	-2.6919	0.777085
	FANCM	-3.2005	0.777085
	RPLP0	-1.8995	0.777085
	UPF2	-3.4003	0.777085
	CDC73	-2.6919	0.777085
	RBFA	-4.9055	0.777085
	XRCC2	-6.1423	0.777085
	ABT1	-3.7286	0.777085
	MRPS27	-4.4706	0.777085
	CKAP5	-2.9421	0.777085
	GET4	-2.7162	0.777085
	TMX2	-2.1186	0.777085
	CENPH	-5.0181	0.777085
	SLC30A9	-2.7162	0.777085
	HAUS3	-3.4003	0.777085
	GART	-3.7207	0.777085
	TARS	-3.1068	0.777085
	PRELID1	-3.8451	0.777085
	LRPPRC	-4.1468	0.777085
	BCCIP	-6.0562	0.777085
	NSMCE4A	-5.6764	0.777085
	NXF1	-3.4631	0.777085
	GRPEL1	-2.4774	0.812244
	LSM5	-2.7507	0.812244
	UROD	-2.6813	0.812244
	RPUSD3	-2.2957	0.812244
	SRP19	-2.6045	0.812244
	SEPSECS	-3.0841	0.812244
	METAP1	-2.6206	0.812244
	PPP2R4	-2.6206	0.812244
	NCBP1	-3.2882	0.812244
	SPATA5L1	-2.4208	0.812244
	HUS1	-2.8723	0.812244
	MBTPS2	-2.6045	0.812244
	CDK11A	-2.4208	0.812244
	MRPL4	-3.9476	0.812244
	EIF3G	-2.8141	0.812244
	TYMS	-3.7222	0.812244
	WDR12	-3.4788	0.812244
	RPS16	-2.9506	0.812244
	RIOK2	-2.5031	0.812244
	SYMPK	-3.3242	0.812244
	SLU7	-3.2863	0.812244
	MRPL12	-4.3937	0.812244
	MRPL24	-3.0642	0.812244
	PPP2CA	-2.5185	0.812244
	PSMD1	-2.3628	0.812244
	PPIL4	-3.9171	0.812244
	ADAT2	-3.9434	0.812244
	MUM1	-5.4027	0.812244
	PPA1	-2.6919	0.812244
	PSMC6	-2.6919	0.812244
	ENO1	-2.6919	0.812244
	MRPL13	-2.6919	0.812244
	SPC25	-2.6919	0.812244
	SF3A2	-2.6919	0.812244
	CDK1	-2.6919	0.812244
	DDX11	-2.7162	0.812244
	PTGES3L-AARSD1	-2.7162	0.812244
	SNRNP200	-2.7162	0.812244
	IARS	-2.7162	0.812244
	DYNC1H1	-2.7162	0.812244
	KIF3B	-5.3615	0.812244
	MED27	-2.6919	0.812244
	PDSS1	-2.3494	0.812244
	SCD	-5.545	0.812244
	MTIF2	-4.6087	0.812244
	ACTR8	-3.8451	0.812244
	SLC25A26	-2.6919	0.812244
	DHX36	-5.8324	0.812244
	TRA2B	-5.1087	0.812244
	EXOC1	-4.6768	0.812244
	FARS2	-3.2005	0.812244
	COA6	-2.4774	0.812244
	YTHDC1	-4.0531	0.812244
	MEX3A	-4.5413	0.812244
	COQ5	-2.0164	0.812244
	MRPL46	-2.6919	0.812244
	ELOF1	-4.7348	0.812244
	PFAS	-2.4481	0.812244
	SLC22A31	-5.7974	0.812244
	CREBBP	-2.3494	0.812244
	DLST	-1.8995	0.812244
	HSD17B10	-3.4003	0.812244
	TUT1	-3.0347	0.812244
	MRPL33	-2.3542	0.812244
	CHAF1A	-4.0851	0.812244
	MAK16	-2.8685	0.812244
	LSM10	-3.1734	0.812244
	CDC42	-2.3663	0.812244
	CDC40	-2.0675	0.812244
	LAS1L	-2.1829	0.812244
	FANCC	-3.2484	0.812244
	SUGT1	-3.6278	0.812244
	CARS2	-2.0164	0.812244
	AURKB	-3.7806	0.812244
	MRPL18	-3.9905	0.812244
	NMD3	-4.3929	0.812244
	KCNJ15	-5.7562	0.812244
	ZC3H11A	-3.6965	0.812244
	WNT4	-6.1479	0.812244
	RRP7A	-3.9071	0.812244
	PCBP2	-4.2222	0.812244
	XPNPEP3	-3.7805	0.812244
	CEBPZ	-3.5151	0.812244
	RANBP2	-3.3468	0.812244
	ZC3H4	-4.2318	0.812244
	SYS1	-2.7507	0.812244
	KRT75	-6.2712	0.812244
	IMMT	-4.4461	0.812244
	RFC1	-2.9626	0.812244
	ZNRD1	-4.037	0.812244
	RXRB	-4.1042	0.812244
	IPO11	-2.2323	0.812244
	HSPA4	-6.3358	0.812244
	CHIC2	-5.567	0.812244
	CDC26	-4.6034	0.812244
	MCAT	-3.0839	0.812244
	REXO4	-6.7224	0.812244
	DHX30	-5.6551	0.812244
	COX17	-4.3305	0.812244
	GNAI1	-6.7607	0.812244
	PPIH	-2.0695	0.812244
	BRCA2	-4.1924	0.812244
	ANKRD49	-3.4195	0.812244
	OR4Q3	-4.2825	0.812244
	NT5C3B	-5.7189	0.812244
	LMF1	-6.4254	0.812244
	TSFM	-3.1221	0.812244
	ARIH1	-4.6321	0.812244
	MTFMT	-3.5325	0.812244
	CTNND1	-5.8528	0.812244
	PLCB3	-3.49	0.812244
	TIMM9	-5.939	0.812244
	TERF2	-3.0133	0.812244
	VAMP1	-7.0972	0.812244
	XRCC1	-4.3441	0.812244
	NOC3L	-4.6708	0.812244
	NOVA2	-5.7893	0.812244
	EXOSC3	-3.1712	0.812244
	TSPAN1	-6.1385	0.812244
	PSMD8	-3.5228	0.812244
	ELP2	-2.0201	0.812244
	TWF1	-3.5728	0.812244
	DAPK3	-5.1596	0.812244
	SLC43A1	-5.5245	0.812244
	CCER1	-6.3222	0.812244
	ALG1	-2.8261	0.812244
	PSMA4	-2.8261	0.812244
	PDCD6IP	-2.8261	0.812244
	GEMIN4	-2.8261	0.812244
	TBCB	-2.8261	0.812244
	ARMC7	-2.8261	0.812244
	ACTL6A	-2.8261	0.812244
	CENPK	-2.8261	0.812244
	RAD51	-2.8261	0.812244
	RPP21	-2.8261	0.812244
	C15orf57	-3.76	0.812244
	CEP170B	-6.4182	0.812244
	METTL16	-2.9421	0.812244
	GPN2	-2.9421	0.812244
	SNRPA1	-2.9421	0.812244
	WARS2	-2.9421	0.812244
	UBTF	-2.9421	0.812244
	VSIG10	-5.7717	0.812244
	DDX47	-4.6461	0.812244
	RPAIN	-3.1192	0.812244
	RPA3	-4.4937	0.812244
	KARS	-4.1905	0.812244
	PRC1	-3.7202	0.812244
	C1D	-2.8603	0.812244
	PRPF31	-2.9985	0.812244
	RTFDC1	-3.8835	0.812244
	ISCU	-3.4352	0.812244
	TTK	-3.3959	0.812244
	MMS22L	-3.0858	0.812244
	ILF3	-2.4724	0.812244
	CRLS1	-2.8603	0.812244
	ATP6V1F	-2.9685	0.812244
	SDHB	-2.9685	0.812244
	TMA16	-2.9685	0.812244
	RPS23	-2.9685	0.812244
	MRPL45	-2.9685	0.812244
	PPP1R11	-2.1186	0.812244
	MRPL20	-3.3095	0.812244
	KPNB1	-1.8995	0.812244
	DHODH	-3.7207	0.812244
	CCDC144A	-4.0531	0.812244
	TAF15	-4.425	0.812244
	SLC39A7	-4.6732	0.812244
	UTP18	-3.7321	0.812244
	CENPI	-2.0164	0.812244
	POLE3	-2.6919	0.812244
	THOC2	-2.0164	0.812244
	NDUFA13	-4.1468	0.812244
	TSR2	-2.9421	0.812244
	TAF2	-5.2428	0.812244
	SRSF6	-4.5413	0.812244
	RNF20	-4.3784	0.812244
	RPE	-3.4003	0.812244
	BARD1	-2.9685	0.812244
	DDN	-5.3219	0.812244
	NOC2L	-2.9685	0.812244
	FAM212A	-5.5448	0.812244
	NPAT	-5.7616	0.812244
	PSMC3	-3.4003	0.812244
	BRMS1	-3.1068	0.812244
	WDR36	-4.9581	0.812244
	RNASEH2B	-2.9421	0.812244
	LARS2	-3.2005	0.812244
	USP8	-4.1499	0.812244
	WDR70	-2.6919	0.812244
	PSMC1	-3.2005	0.812244
	CCNK	-1.8995	0.812244
	VCP	-3.1068	0.812244
	PSMA2	-3.1068	0.812244
	RPS21	-3.1068	0.812244
	PMPCB	-3.1068	0.812244
	NARS	-3.1068	0.812244
	NME7	-4.8497	0.812244
	NUP98	-3.6137	0.812244
	EFNA3	-4.4569	0.812244
	CLSPN	-4.9359	0.812244
	SAMD13	-6.5675	0.812244
	AURKAIP1	-3.2685	0.812244
	SRSF11	-4.3482	0.812244
	EIF2B3	-3.4278	0.812244
	LOXL4	-4.2121	0.812244
	UCHL5	-4.5396	0.812244
	C1orf43	-5.8556	0.812244
	DNAJC8	-4.3827	0.812244
	PKN2	-5.4313	0.812244
	OR5AK2	-5.9801	0.812244
	VOPP1	-5.6881	0.812244
	ZPBP	-3.1936	0.812244
	MYL7	-4.2093	0.812244
	EEF1D	-5.9781	0.812244
	FAM83A	-4.9817	0.812244
	ACN9	-7.321	0.812244
	FILIP1	-5.8482	0.812244
	ACTR5	-2.8294	0.812244
	MARVELD2	-6.6736	0.812244
	GHRHR	-4.8278	0.812244
	NCAPG2	-4.3111	0.812244
	TRIM56	-5.1954	0.812244
	ZNF484	-6.9242	0.812244
	SPATA31E1	-5.9412	0.812244
	FANCG	-4.9074	0.812244
	ZEB2	-6.0953	0.812244
	BMPR2	-5.6424	0.812244
	MCTS1	-2.2035	0.812244
	RPN2	-2.9846	0.812244
	RALGAPB	-5.1259	0.812244
	ADRA1A	-5.9614	0.812244
	HAUS6	-4.4115	0.812244
	TMEM214	-5.5406	0.812244
	TMEM18	-5.5875	0.812244
	RAD17	-3.0845	0.812244
	PLA2G12A	-3.8732	0.812244
	ARPC4	-3.7321	0.812244
	C21orf54	-6.4381	0.812244
	NOA1	-3.3405	0.812244
	ATP5J	-4.1061	0.812244
	TRIM2	-3.8504	0.812244
	GAP43	-5.5211	0.812244
	MUC13	-5.8751	0.812244
	MRPS25	-5.619	0.812244
	CECR5	-5.696	0.812244
	GSC2	-5.7088	0.812244
	GTPBP1	-6.1583	0.812244
	HIGD2A	-2.6951	0.812244
	ANKH	-4.3069	0.812244
	UQCRQ	-4.3162	0.812244
	PELO	-4.5269	0.812244
	PRNT	-6.3088	0.812244
	UIMC1	-3.1734	0.812244
	CCDC96	-4.3738	0.812244
	TCFL5	-5.8447	0.812244
	KIAA0232	-5.9922	0.812244
	SRFBP1	-4.4383	0.812244
	PGGT1B	-2.9147	0.812244
	COQ2	-3.359	0.812244
	FLYWCH1	-5.7453	0.812244
	HEATR3	-4.4045	0.812244
	FANCA	-3.2734	0.812244
	PTPN9	-5.1772	0.812244
	CHRNA5	-5.8616	0.812244
	CLEC19A	-6.5844	0.812244
	MNT	-6.6997	0.812244
	SLC6A4	-4.2672	0.812244
	PDE6G	-3.1132	0.812244
	FASN	-5.4105	0.812244
	TMEM199	-2.7961	0.812244
	TP53I13	-3.5011	0.812244
	NSRP1	-4.5123	0.812244
	SETD8	-3.6708	0.812244
	DDX23	-4.4955	0.812244
	ATF1	-4.7291	0.812244
	TPBGL	-4.9489	0.812244
	ANKS1B	-5.3305	0.812244
	ANAPC5	-4.4666	0.812244
	CSAD	-5.5691	0.812244
	RMDN3	-5.3628	0.812244
	SNAP23	-3.7119	0.812244
	SMAD3	-5.9163	0.812244
	PABPN1	-4.3714	0.812244
	YLPM1	-4.1901	0.812244
	TJP1	-6.4274	0.812244
	TAF1B	-4.7293	0.812244
	TAF9B	-7.7433	0.812244
	KLK14	-5.9458	0.812244
	CEACAM1	-5.5394	0.812244
	PPP1R15A	-4.4848	0.812244
	PRICKLE3	-7.0052	0.812244
	ARX	-7.044	0.812244
	CNOT11	-5.0065	0.812244
	ZDHHC15	-5.2201	0.812244
	CXCR3	-5.5081	0.812244
	ZNF844	-5.7907	0.812244
	CLC	-5.5424	0.812244
	NAPG	-3.2012	0.812244
	TCEB2	-3.6538	0.812244
	MRPL34	-2.8455	0.812244
	NDRG3	-3.7901	0.812244
	NUP50	-3.6527	0.812244
	PELP1	-4.2516	0.812244
	RBM17	-2.5328	0.812244
	LUC7L3	-2.4134	0.812244
	C1orf109	-4.2866	0.812244
	DMAP1	-3.5863	0.812244
	RPS9	-3.3091	0.812244
	CINP	-4.2287	0.812244
	METTL14	-3.2346	0.812244
	POLE2	-3.035	0.812244
	PSMB5	-3.9157	0.812244
	SCAP	-2.6458	0.812244
	TAMM41	-2.9063	0.812244
	PPIA	-4.2733	0.812244
	GLTSCR2	-2.8748	0.812244
	ASNA1	-3.1374	0.831849
	METTL3	-3.1374	0.831849
	C19orf40	-3.1374	0.831849
	PSMA1	-3.1374	0.831849
	TUFM	-3.2005	0.861664
	TXNL4B	-3.2005	0.861664
	UQCRFS1	-3.2005	0.861664
	SNW1	-3.2005	0.861664
	MARCH4	-5.6011	0.861664
	SRRD	-3.5757	0.861664
	MRPL3	-2.8261	0.861664
	C17orf70	-2.3494	0.861664
	PDAP1	-2.3494	0.861664
	SRF	-3.4003	0.861664
	POLR2I	-2.3494	0.861664
	GPX4	-2.1186	0.861664
	TOMM22	-2.4481	0.861664
	PPP4C	-2.4774	0.861664
	VPS35	-3.602	0.861664
	COX19	-2.9685	0.861664
	MED28	-4.9055	0.861664
	FANCI	-2.8261	0.861664
	MRPL36	-2.3494	0.861664
	GTF2F2	-3.8451	0.861664
	PPP2R2A	-3.5436	0.861664
	CLTC	-3.1068	0.861664
	U2SURP	-2.9421	0.861664
	CFDP1	-4.4706	0.861664
	LSM11	-3.8732	0.861664
	GTF3C1	-4.4457	0.861664
	BIRC5	-3.481	0.861664
	CDC37	-3.025	0.861664
	HSPA8	-2.4627	0.861664
	EEF1G	-3.4221	0.861664
	NCAPD2	-3.7458	0.861664
	FAM136A	-3.9048	0.861664
	PPAT	-2.8243	0.861664
	GRSF1	-3.4593	0.861664
	MRPL22	-3.4593	0.861664
	COX5B	-3.0844	0.861664
	SCO2	-3.5284	0.861664
	NELFA	-2.8243	0.861664
	UTP11L	-3.4366	0.861664
	FCGR1A	-3.0901	0.861664
	CPSF2	-3.3095	0.861664
	WBSCR22	-3.3095	0.861664
	FEN1	-3.3095	0.861664
	NUDC	-3.3095	0.861664
	MASTL	-3.3095	0.861664
	TMEM167A	-3.3416	0.861664
	TAS2R30	-3.3416	0.861664
	CHMP3	-3.3416	0.861664
	DDX6	-2.6517	0.861664
	EIF4A1	-3.2151	0.861664
	MRPS21	-3.1612	0.861664
	EIF3D	-2.5846	0.861664
	CIT	-3.103	0.861664
	NAE1	-2.8934	0.861664
	TRIAP1	-3.7477	0.861664
	MRPS34	-2.9095	0.861664
	STRAP	-2.7229	0.861664
	MRPS24	-4.3875	0.861664
	TONSL	-3.0265	0.861664
	VARS2	-4.2518	0.861664
	ELP6	-2.8934	0.861664
	TCP1	-4.0568	0.861664
	RPP40	-3.4003	0.861664
	YAE1D1	-3.4003	0.861664
	BANP	-3.4003	0.861664
	CENPM	-3.4003	0.861664
	CCAR2	-5.4706	0.861664
	PSMD13	-2.009	0.861664
	CHD7	-4.8975	0.861664
	HECW2	-4.6008	0.861664
	NCR1	-6.607	0.861664
	LAMTOR4	-4.7958	0.861664
	OLA1	-2.9063	0.861664
	MCPH1	-3.2774	0.861664
	REXO2	-3.519	0.861664
	DHX35	-3.2005	0.861664
	SLC32A1	-5.7258	0.861664
	SNRNP27	-4.1078	0.861664
	FBXO41	-4.0735	0.861664
	SSTR4	-5.9517	0.861664
	PGLYRP1	-5.8861	0.861664
	SOGA2	-5.7852	0.861664
	TMED1	-3.3486	0.861664
	MYO9B	-3.6472	0.861664
	FADS2	-5.058	0.861664
	KCNK17	-6.5903	0.861664
	KIAA1147	-5.5365	0.861664
	TMEM184A	-6.1851	0.861664
	CELF1	-3.2806	0.861664
	NPC1L1	-4.1225	0.861664
	HSD17B12	-2.7083	0.861664
	REV3L	-2.8472	0.861664
	RBM42	-5.0518	0.861664
	ZNF283	-5.4243	0.861664
	SEMA6B	-5.0103	0.861664
	AP5S1	-5.429	0.861664
	NAA35	-4.5216	0.861664
	SLC22A15	-5.2769	0.861664
	EDIL3	-5.2776	0.861664
	PRSS3	-4.8977	0.861664
	ADCK3	-5.7542	0.861664
	FPGS	-4.1368	0.861664
	LRRC8A	-4.9847	0.861664
	MRTO4	-2.9254	0.861664
	HSPB7	-6.0823	0.861664
	SLC9C2	-6.6293	0.861664
	ACER3	-6.3752	0.861664
	KIF20A	-5.6624	0.861664
	VPS13D	-5.1208	0.861664
	AQP10	-5.3992	0.861664
	KLF4	-4.3768	0.861664
	DNASE1L3	-5.8417	0.861664
	KIAA1211	-5.4504	0.861664
	ATP5I	-6.4926	0.861664
	NICN1	-5.3725	0.861664
	HNF4A	-5.8929	0.861664
	AIFM3	-6.3257	0.861664
	TMEM41A	-4.5799	0.861664
	AP3S1	-4.7206	0.861664
	KIAA1429	-3.8336	0.861664
	DBT	-6.7211	0.861664
	MED18	-3.4926	0.861664
	CCNY	-7.317	0.861664
	IDUA	-4.6354	0.861664
	EPHX4	-6.7712	0.861664
	MTL5	-6.1144	0.861664
	ACAN	-5.9861	0.861664
	OR4D1	-5.0173	0.861664
	CA4	-5.3233	0.861664
	ILK	-3.5194	0.861664
	PPM1D	-5.5341	0.861664
	IL16	-3.5888	0.861664
	MED20	-4.2667	0.861664
	SPATS1	-6.68	0.861664
	DCTPP1	-4.5468	0.861664
	CMTM1	-4.9188	0.861664
	OR1D2	-5.4736	0.861664
	XPO5	-4.0074	0.861664
	COX11	-3.2103	0.861664
	ZMYND15	-7.0072	0.861664
	C12orf77	-5.0863	0.861664
	C1QTNF1	-6.8546	0.861664
	RPAP3	-4.1286	0.861664
	ATP5A1	-2.714	0.861664
	CHCHD3	-4.3362	0.861664
	FBXL14	-6.6246	0.861664
	ORAI2	-6.5367	0.861664
	PGM3	-2.714	0.861664
	CRABP1	-5.7392	0.861664
	TMEM102	-5.8825	0.861664
	TESPA1	-4.9887	0.861664
	EHD4	-4.477	0.861664
	KIN	-3.7286	0.861664
	COX7C	-2.1186	0.861664
	SDHC	-3.2005	0.861664
	COX14	-2.6919	0.861664
	TBCE	-5.6121	0.861664
	CCNH	-3.4631	0.861664
	TUBB	-2.4481	0.861664
	SENP6	-4.3784	0.861664
	TUBE1	-3.9528	0.861664
	GTF2I	-4.794	0.861664
	CCT3	-2.6919	0.861664
	MRPS6	-5.294	0.861664
	MRPL40	-3.8784	0.861664
	GPS1	-2.6919	0.861664
	RPAP1	-4.0205	0.861664
	RBM25	-3.7286	0.861664
	MYH15	-5.1349	0.861664
	TLK2	-4.0205	0.861664
	CCNF	-5.1087	0.861664
	PPM1H	-5.6483	0.861664
	MIPEP	-3.4631	0.880824
	EXOSC2	-3.4631	0.880824
	RAD9A	-3.4634	0.880824
	RPLP2	-3.0007	0.880824
	CSTF1	-3.0775	0.880824
	PSMB3	-2.817	0.880824
	PET112	-4.152	0.880824
	QARS	-2.759	0.880824
	HSPA14	-3.0775	0.880824
	MED26	-3.5111	0.880824
	EXOSC8	-2.9462	0.880824
	LIN52	-3.544	0.880824
	DDX20	-5.1361	0.880824
	EIF1	-3.6337	0.880824
	RBM8A	-3.4193	0.880824
	UTP6	-2.8302	0.880824
	MED30	-3.9929	0.880824
	ELP5	-3.5436	0.880824
	APAF1	-2.4461	0.880824
	PCBP1	-3.5757	0.880824
	INTS9	-3.5757	0.880824
	MRPS14	-2.8291	0.880824
	SFTPA2	-5.4158	0.880824
	PKMYT1	-3.1459	0.880824
	NARS2	-3.359	0.880824
	SUPT6H	-3.2241	0.880824
	HEATR1	-3.1459	0.880824
	THAP1	-4.4572	0.880824
	PAPOLG	-3.4315	0.880824
	HIGD1A	-4.6567	0.880824
	MTG2	-2.9115	0.880824
	SMC3	-4.3122	0.880824
	BRCA1	-4.1468	0.880824
	OR4A47	-3.1068	0.880824
	COA3	-2.3494	0.880824
	RAD9B	-6.6339	0.880824
	NUP37	-7.1461	0.880824
	SRCAP	-4.3177	0.880824
	HAL	-4.4706	0.880824
	RABGGTA	-2.4481	0.880824
	POLG	-3.2005	0.880824
	METTL1	-5.6362	0.880824
	MARS	-4.0205	0.880824
	TUBGCP5	-4.3303	0.880824
	RPL4	-2.4481	0.880824
	SIGLEC6	-3.8732	0.880824
	ZBTB7B	-5.8536	0.880824
	TTI2	-2.9421	0.880824
	FCN3	-6.0605	0.880824
	USP39	-4.2289	0.880824
	CENPL	-3.4631	0.880824
	MPHOSPH10	-2.4774	0.880824
	SNAPC4	-2.9421	0.880824
	SMC5	-2.3494	0.880824
	EIF2B4	-5.7248	0.880824
	MRPS28	-4.0018	0.880824
	RPL35	-2.4481	0.880824
	NUP214	-3.7286	0.880824
	RPA2	-4.3962	0.880824
	MED11	-4.3962	0.880824
	CCDC6	-3.4003	0.880824
	BYSL	-4.4706	0.880824
	ZNF366	-5.058	0.880824
	TTI1	-2.4481	0.880824
	VDAC2	-4.2289	0.880824
	C1QBP	-2.6919	0.880824
	ALG14	-4.4803	0.880824
	ABCF1	-3.7321	0.880824
	NOL7	-2.8261	0.880824
	LPO	-5.0777	0.880824
	DHX16	-5.0436	0.880824
	COX15	-2.4774	0.880824
	COL11A1	-6.4377	0.880824
	OR6K6	-3.5861	0.880824
	GALE	-6.2001	0.880824
	TIPRL	-3.2428	0.880824
	WIPF1	-5.1529	0.880824
	DLX1	-4.6764	0.880824
	TRIM28	-4.2149	0.880824
	NDUFS1	-2.7909	0.880824
	SLC25A1	-2.9985	0.880824
	YBEY	-2.7084	0.880824
	STARD7	-2.8243	0.880824
	LPIN2	-5.4267	0.880824
	MRPL27	-5.1393	0.880824
	MRPL10	-3.5208	0.880824
	ATG4D	-6.0137	0.880824
	RSPH6A	-3.2826	0.880824
	COX6B1	-4.6822	0.880824
	TMEM59L	-5.8661	0.880824
	KIAA1524	-3.9154	0.880824
	NDUFB2	-4.5966	0.880824
	KLF14	-4.6416	0.880824
	SUPT3H	-4.2759	0.880824
	LAT2	-6.6139	0.880824
	NDUFB11	-3.6494	0.880824
	ZNF75D	-5.0612	0.880824
	NEK6	-6.6173	0.880824
	ZMAT2	-4.5924	0.880824
	SHQ1	-2.8788	0.880824
	MITF	-4.1781	0.880824
	PDSS2	-2.6371	0.880824
	POLR1C	-2.8949	0.880824
	VPS52	-3.5151	0.880824
	ERVFRD-1	-5.8755	0.880824
	PUS3	-6.0836	0.880824
	SDHD	-5.174	0.880824
	CTR9	-3.7202	0.880824
	DPF2	-5.1142	0.880824
	VWCE	-6.727	0.880824
	LRP4	-5.0944	0.880824
	ZNHIT6	-2.7711	0.880824
	ACOT11	-6.4669	0.880824
	MRPS15	-3.4012	0.880824
	ZSWIM8	-5.1899	0.880824
	YME1L1	-3.7324	0.880824
	HS2ST1	-6.9409	0.880824
	PWP1	-5.2701	0.880824
	RAB11A	-5.4293	0.880824
	NRDE2	-3.8246	0.880824
	ERCC4	-3.4587	0.880824
	ELL3	-5.7422	0.880824
	BUB1B	-3.7575	0.880824
	SLC51B	-5.2841	0.880824
	E2F4	-5.6534	0.880824
	CENPT	-3.977	0.880824
	TNFAIP1	-5.2331	0.880824
	BMP4	-6.3879	0.880824
	MED6	-5.2915	0.880824
	C16orf70	-5.5681	0.880824
	RPL7	-3.602	0.880824
	DRD5	-3.602	0.880824
	SMC1A	-3.602	0.880824
	PSMB1	-3.7207	0.880824
	UMPS	-3.0133	0.880824
	C3orf17	-3.67	0.880824
	WDR82	-3.9888	0.880824
	MTBP	-3.4865	0.880824
	MRPL14	-3.8101	0.880824
	MRPL2	-3.3356	0.880824
	RAE1	-4.1131	0.880824
	RACGAP1	-3.2774	0.880824
	RPLP1	-3.2791	0.880824
	OSGEP	-3.2009	0.880824
	PITRM1	-3.2009	0.880824
	WDR75	-3.7515	0.880824
	WEE1	-3.9221	0.880824
	MRPL38	-3.7286	0.880824
	RAD51D	-3.7286	0.880824
	DHDDS	-3.7286	0.880824
	AURKA	-3.7321	0.880824
	TOPBP1	-3.7321	0.880824
	KTI12	-3.7321	0.880824
	PARS2	-3.7321	0.880824
	ANKRD18A	-3.7321	0.880824
	DCTN6	-3.7321	0.880824
	CUL2	-3.7286	0.880824
	PDCD11	-4.9055	0.880824
	MON1A	-4.1468	0.880824
	SACM1L	-3.5436	0.880824
	INTS5	-4.3303	0.880824
	PFDN2	-5.1349	0.880824
	FMO1	-3.1068	0.880824
	PRPF38B	-2.9421	0.880824
	MARC1	-5.8812	0.880824
	TMEM206	-4.7518	0.880824
	ZNF28	-4.8232	0.880824
	CCDC47	-7.0601	0.880824
	POP5	-3.1374	0.880824
	PTBP1	-4.3962	0.880824
	APEX1	-2.4774	0.880824
	KCTD21	-7.1661	0.880824
	SPCS2	-4.2687	0.880824
	ZFYVE20	-6.2754	0.880824
	WRAP53	-3.5757	0.880824
	CCDC64	-4.3962	0.880824
	MRPS18A	-3.2005	0.880824
	POP1	-2.6919	0.880824
	PRR7	-5.1349	0.880824
	INTS8	-4.9581	0.880824
	MRRF	-3.7286	0.880824
	HNRNPK	-2.6919	0.880824
	NDUFB9	-2.9421	0.880824
	CLNS1A	-3.9755	0.880824
	MRPL37	-4.0385	0.880824
	MCRS1	-4.6927	0.880824
	TAF9	-3.3936	0.880824
	COPS5	-3.4102	0.880824
	RPL10	-4.0238	0.880824
	CDC5L	-3.7063	0.880824
	NSUN4	-3.6836	0.880824
	CDC20	-3.9491	0.880824
	TUBG1	-4.1666	0.880824
	SAP30BP	-3.6692	0.880824
	DAD1	-3.2589	0.880824
	CDT1	-3.6054	0.880824
	SRD5A3	-4.1711	0.880824
	AP2M1	-4.4768	0.880824
	SNRPB	-3.5855	0.880824
	CDC16	-4.3839	0.880824
	MRPL42	-5.3183	0.880824
	MRPL51	-3.3345	0.880824
	EXOC3L4	-5.33	0.880824
	PABPC3	-6.279	0.880824
	NUPL1	-3.8658	0.880824
	HSPB9	-4.6408	0.880824
	FGD6	-5.5428	0.880824
	WDR24	-3.8317	0.880824
	CSPG4	-3.876	0.880824
	CNOT1	-3.3003	0.880824
	SPN	-4.0716	0.880824
	AKAP13	-5.5135	0.880824
	TEFM	-2.6371	0.880824
	PIGH	-2.8389	0.880824
	C14orf166	-4.5348	0.880824
	FAM181A	-5.6266	0.880824
	ZNF609	-4.3136	0.880824
	POLR2M	-5.8823	0.880824
	GSTO1	-6.0647	0.880824
	NDUFS2	-4.0111	0.880824
	ATP5C1	-3.8612	0.880824
	CHRNB2	-6.8691	0.880824
	HYLS1	-6.2939	0.880824
	CAP1	-4.4424	0.880824
	SRSF10	-4.1018	0.880824
	ST3GAL3	-6.379	0.880824
	NFASC	-5.5732	0.880824
	C1orf177	-4.3785	0.880824
	CD81	-6.1835	0.880824
	FUT4	-5.3239	0.880824
	SDHAF2	-5.3986	0.880824
	CKAP4	-5.1231	0.880824
	MARCH9	-6.6991	0.880824
	TMEM106C	-6.5034	0.880824
	TAF13	-5.3986	0.880824
	NUDT17	-5.1542	0.880824
	SASS6	-3.4725	0.880824
	RNH1	-3.6842	0.880824
	NUP160	-3.0128	0.880824
	RUNDC1	-6.1908	0.880824
	PCDHGB7	-6.7087	0.880824
	SLC25A48	-3.7504	0.880824
	FCHSD1	-5.8025	0.880824
	CCDC170	-6.441	0.880824
	DOCK2	-5.9072	0.880824
	FBXL17	-5.9282	0.880824
	USP13	-6.7258	0.880824
	DNAL4	-6.1125	0.880824
	PDE12	-6.3254	0.880824
	OTOP1	-2.9465	0.880824
	PSMD6	-3.0845	0.880824
	AP4M1	-5.38	0.880824
	C7orf26	-3.5111	0.880824
	CDCA2	-4.9357	0.880824
	ABCD1	-6.2043	0.880824
	TMEM210	-5.7988	0.880824
	RAC1	-3.3121	0.880824
	BAG6	-5.1941	0.880824
	MTRF1L	-3.1258	0.880824
	PSMB9	-5.7674	0.880824
	UPK3BL	-4.9594	0.880824
	COQ3	-3.4149	0.880824
	CYS1	-3.2589	0.880824
	NOSIP	-4.0569	0.880824
	ROCK2	-6.8597	0.880824
	USP37	-4.3714	0.880824
	PDE11A	-6.8797	0.880824
	NXNL1	-5.078	0.880824
	SLC38A10	-5.6266	0.880824
	KANSL1	-3.888	0.880824
	ARHGDIA	-6.6339	0.880824
	DNASE2	-3.4137	0.880824
	TBCD	-4.7208	0.880824
	CENPB	-4.8362	0.880824
	RPRD1B	-3.7147	0.880824
	ZNF512B	-6.5086	0.880824
	UBE2L3	-5.618	0.880824
	RANBP1	-4.0867	0.880824
	BPIFB4	-5.9519	0.880824
	WBP1	-4.8198	0.880824
	RAB11FIP5	-6.9603	0.880824
	POLE4	-4.8258	0.880824
	MRPS26	-4.1878	0.880824
	REEP1	-6.8168	0.880824
	RRN3	-3.8451	0.899568
	ADSS	-3.8451	0.899568
	CPSF3L	-3.8451	0.899568
	NUP93	-3.8451	0.899568
	POP7	-3.8451	0.899568
	RARS2	-3.8451	0.899568
	IMP4	-3.8451	0.899568
	PTCD3	-3.8958	0.921222
	ZNF259	-3.6823	0.921222
	PYROXD1	-4.0822	0.921222
	ILF2	-4.7401	0.921222
	WAPAL	-4.4665	0.921222
	DNM2	-3.4234	0.921222
	PFN1	-3.9361	0.921222
	COASY	-3.139	0.921222
	EMC4	-2.7235	0.921222
	COPA	-3.8732	0.921222
	NSMCE1	-3.8732	0.921222
	TOMM70A	-3.8732	0.921222
	COPG1	-3.8732	0.921222
	PPP1R8	-3.8732	0.921222
	ECD	-3.8732	0.921222
	ATP5H	-4.7518	0.921222
	ERCC3	-3.8732	0.921222
	TRMT6	-2.4774	0.921222
	MRPL48	-3.7207	0.921222
	RIOK3	-4.8285	0.921222
	GTF2B	-4.3303	0.921222
	SUGP1	-4.7518	0.921222
	RBBP4	-3.5757	0.921222
	COPS4	-4.3177	0.921222
	ORC5	-3.4631	0.921222
	CENPC	-3.3095	0.921222
	THOC5	-2.7162	0.921222
	NSL1	-2.7162	0.921222
	MZT1	-3.8784	0.921222
	COX5A	-3.8784	0.921222
	ZNF91	-3.8784	0.921222
	PAICS	-3.3252	0.921222
	UTP23	-3.5799	0.921222
	PLK4	-4.1748	0.921222
	NOC4L	-3.4195	0.921222
	MBTPS1	-4.5466	0.921222
	DDX18	-3.2535	0.921222
	PET100	-4.6581	0.921222
	PLEKHB2	-6.5275	0.921222
	TMEM169	-4.7732	0.921222
	C17orf89	-2.7229	0.921222
	SMARCA4	-4.4016	0.921222
	PLA2G4C	-6.7397	0.921222
	MRPL19	-4.1793	0.921222
	UQCC1	-4.1061	0.921222
	TIAM1	-4.8675	0.921222
	INHA	-6.4085	0.921222
	RAB1A	-5.2766	0.921222
	PRADC1	-5.5024	0.921222
	SKA2	-3.7886	0.921222
	UBN1	-4.7234	0.921222
	SLC12A4	-5.4554	0.921222
	RHOT2	-3.3895	0.921222
	NDUFB10	-3.6556	0.921222
	NAA60	-5.581	0.921222
	C16orf96	-4.9746	0.921222
	ZNHIT3	-3.433	0.921222
	P2RX5	-5.9259	0.921222
	GNGT2	-4.736	0.921222
	COX4I1	-3.2081	0.921222
	YWHAE	-6.0091	0.921222
	SSH2	-4.9598	0.921222
	SCAF4	-3.6823	0.921222
	GGCT	-6.8165	0.921222
	KIAA1324L	-5.6237	0.921222
	CYP3A43	-5.7214	0.921222
	THBS4	-5.3122	0.921222
	PREP	-7.1627	0.921222
	PRPF4B	-5.4019	0.921222
	ST6GALNAC4	-4.8487	0.921222
	CENPP	-4.4123	0.921222
	TIMP1	-6.0251	0.921222
	ODF1	-6.1046	0.921222
	C8orf76	-6.2974	0.921222
	FNTA	-5.4448	0.921222
	C5orf34	-6.0601	0.921222
	NOL12	-4.3197	0.921222
	MPPED1	-5.1418	0.921222
	LSAMP	-6.3404	0.921222
	SON	-4.1367	0.921222
	SLC5A3	-4.7315	0.921222
	WDR4	-2.9095	0.921222
	TACC3	-4.0306	0.921222
	IL17B	-5.9839	0.921222
	BNIP1	-3.5441	0.921222
	KLHL24	-5.1138	0.921222
	PRKAR2A	-6.8062	0.921222
	SSUH2	-7.2365	0.921222
	C10orf71	-5.7606	0.921222
	C10orf105	-5.0269	0.921222
	C10orf76	-4.6901	0.921222
	ARMC4	-5.4841	0.921222
	PTEN	-5.2778	0.921222
	FAM71C	-6.8652	0.921222
	SPPL3	-6.0566	0.921222
	OR4C15	-4.3862	0.921222
	PRDX5	-4.6051	0.921222
	PMF1	-3.9469	0.921222
	DUSP12	-4.602	0.921222
	NMNAT1	-2.9147	0.921222
	LOR	-3.3468	0.921222
	CCSAP	-6.5861	0.921222
	ATPIF1	-4.7748	0.921222
	MRPL43	-2.7921	0.921222
	AHCTF1	-4.5799	0.921222
	SYF2	-4.3756	0.921222
	OR4K5	-3.3881	0.921222
	GLRX5	-3.5436	0.921222
	PDX1	-5.6403	0.921222
	LHFP	-5.9181	0.921222
	PATL2	-5.3254	0.921222
	CLN6	-4.8765	0.921222
	FAM219B	-4.927	0.921222
	PLEKHO2	-6.1276	0.921222
	PDCD7	-3.3314	0.921222
	SPRYD3	-5.8023	0.921222
	KRT77	-5.8172	0.921222
	APOF	-5.2187	0.921222
	CHD4	-5.7878	0.921222
	E2F7	-6.621	0.921222
	CMAS	-6.3783	0.921222
	DDX31	-5.7974	0.923788
	PSMD7	-3.1068	0.923788
	DDOST	-2.9685	0.923788
	URB2	-4.1468	0.923788
	MRPS22	-4.8232	0.923788
	DSN1	-2.6919	0.923788
	ETAA1	-4.8508	0.923788
	THOC1	-4.9055	0.923788
	AFG3L2	-3.3095	0.923788
	ALG13	-5.1514	0.923788
	ANAPC13	-2.9421	0.923788
	CD99L2	-6.9369	0.923788
	CHMP6	-4.3962	0.923788
	DNAJC2	-3.7207	0.923788
	RAD21	-4.5977	0.923788
	SMC2	-4.956	0.923788
	HIST1H4L	-5.4971	0.923788
	PMCH	-6.4396	0.923788
	BIN2	-4.6087	0.923788
	MSTO1	-3.3095	0.923788
	TICRR	-2.9421	0.923788
	TTC27	-4.0018	0.928206
	CDC6	-4.0018	0.928206
	PGK1	-4.0018	0.928206
	RPF1	-3.4291	0.928206
	KIAA1161	-4.5962	0.928206
	PRPF4	-3.169	0.928206
	RIOK1	-3.9803	0.928206
	MRPL35	-4.2404	0.928206
	PSMA3	-3.8731	0.928206
	MRPS5	-4.6744	0.928206
	AQR	-4.0205	0.944827
	PTAR1	-3.5351	0.944827
	WRB	-4.0531	0.944827
	SUMO2	-4.0531	0.944827
	ORAOV1	-3.3004	0.944827
	CENPA	-4.738	0.944827
	DDX54	-4.0118	0.944827
	EIF6	-3.6268	0.944827
	UBE2N	-3.5394	0.944827
	PDCD2	-4.643	0.944827
	GTF2H4	-3.9677	0.944827
	CFL1	-3.3318	0.944827
	ATP5D	-4.6732	0.944827
	POLR3D	-5.294	0.944827
	E2F6	-6.6138	0.944827
	ZBTB11	-4.7348	0.944827
	TRAPPC11	-2.9685	0.944827
	NELFE	-5.2428	0.944827
	NKX6-1	-4.5977	0.944827
	ALYREF	-3.4631	0.944827
	BTAF1	-4.7348	0.944827
	CASKIN1	-5.1514	0.944827
	ISCA2	-4.3784	0.944827
	SRPR	-4.0205	0.944827
	GSG1L	-6.7544	0.944827
	BRF2	-4.8508	0.944827
	PSMD3	-3.7321	0.944827
	C9orf78	-4.6649	0.944827
	IER5	-6.5311	0.944827
	EIF5B	-4.1198	0.944827
	RPS3	-4.1198	0.944827
	SARS	-4.1198	0.944827
	MAT2A	-4.1198	0.944827
	ABCC3	-5.4954	0.944827
	TULP2	-6.3304	0.944827
	CNOT3	-2.704	0.944827
	MIS12	-3.7112	0.944827
	NDUFA7	-5.5568	0.944827
	DHRS7C	-6.5729	0.944827
	PIEZO2	-6.7328	0.944827
	ATP13A1	-4.9118	0.944827
	NFIX	-4.7343	0.944827
	PPP4R1	-3.8746	0.944827
	SULT2B1	-5.4424	0.944827
	DMWD	-4.9078	0.944827
	CD3EAP	-5.3465	0.944827
	EPN3	-5.429	0.944827
	ATM	-2.9388	0.944827
	NAV2	-5.7185	0.944827
	GAD2	-6.2388	0.944827
	FAM35A	-4.2732	0.944827
	FANCF	-3.7245	0.944827
	NFYB	-5.9609	0.944827
	PRDM4	-4.3767	0.944827
	KCNA4	-5.9885	0.944827
	C11orf84	-4.6977	0.944827
	C1orf189	-6.1344	0.944827
	GBA	-5.0382	0.944827
	TSPAN2	-5.4825	0.944827
	PLEKHO1	-5.597	0.944827
	CCDC181	-4.4004	0.944827
	PNRC2	-3.6023	0.944827
	NDUFS5	-4.1153	0.944827
	RBBP5	-2.8074	0.944827
	C1orf147	-4.1897	0.944827
	SPACA3	-4.0571	0.944827
	ITGAE	-6.1994	0.944827
	CHMP1A	-4.1781	0.944827
	ALDH3A1	-6.2674	0.944827
	CDK12	-3.7204	0.944827
	NMT1	-4.0801	0.944827
	COL1A1	-5.2231	0.944827
	HAP1	-4.7234	0.944827
	HSD17B1	-4.9116	0.944827
	TUBGCP3	-3.9773	0.944827
	NKX2-1	-4.8701	0.944827
	HSPB8	-6.3603	0.944827
	GPR84	-6.8788	0.944827
	PPCDC	-5.5568	0.944827
	BCMO1	-6.6676	0.944827
	CA5A	-4.4151	0.944827
	MAN2C1	-5.0976	0.944827
	LINGO1	-4.7999	0.944827
	FAM193B	-5.9861	0.944827
	DBN1	-5.4961	0.944827
	NDUFA2	-4.0074	0.944827
	TREML1	-7.2073	0.944827
	KCNK16	-4.2762	0.944827
	FOXO3	-4.242	0.944827
	PRR16	-6.3961	0.944827
	RTP3	-5.2431	0.944827
	PPP1R2	-4.7285	0.944827
	HTR3D	-4.7201	0.944827
	GAR1	-4.3188	0.944827
	ADH5	-5.7856	0.944827
	ARF4	-5.2419	0.944827
	CCND3	-4.4973	0.944827
	FAM9C	-5.853	0.944827
	IPPK	-4.6916	0.944827
	PGM5	-4.9348	0.944827
	DLG3	-6.522	0.944827
	APEX2	-4.5546	0.944827
	XAGE3	-6.1122	0.944827
	RUSC2	-4.0596	0.944827
	TRA2A	-4.9764	0.944827
	GPR146	-6.3227	0.944827
	B3GAT2	-5.7806	0.944827
	GLE1	-2.8423	0.944827
	SLC25A25	-6.116	0.944827
	DKK4	-5.2449	0.944827
	PTK6	-4.3932	0.944827
	ACAD9	-3.9586	0.944827
	RHOQ	-5.6375	0.944827
	ACTR3	-4.7025	0.944827
	FAM110C	-5.9406	0.944827
	PIK3R4	-4.7348	0.954389
	RABGGTB	-4.1468	0.954389
	XAB2	-4.1468	0.954389
	GTPBP10	-4.1468	0.954389
	HSPA5	-4.1468	0.954389
	RRP1	-4.1468	0.954389
	RPS18	-4.1468	0.954389
	SNAPC2	-4.3355	0.954389
	NDC80	-4.5562	0.954389
	MRPS23	-4.1638	0.954389
	COQ4	-3.9931	0.954389
	TFB1M	-3.7297	0.954389
	PRLH	-5.3515	0.954389
	SMNDC1	-3.7891	0.954389
	SLX4	-3.6813	0.954389
	GTF2H3	-3.7146	0.954389
	ORC6	-3.4557	0.954389
	CALM2	-4.1499	0.970439
	ALG10B	-4.1499	0.970439
	BRF1	-4.1499	0.970439
	SETD1A	-4.1499	0.970439
	RHEB	-4.2289	0.970439
	RFC2	-3.1068	0.970439
	SPDL1	-4.9055	0.970439
	CCT8	-3.4003	0.970439
	TM6SF2	-4.8911	0.970439
	SNRNP40	-4.956	0.970439
	BNIPL	-5.9863	0.970439
	SLC2A13	-4.1198	0.970439
	MCM7	-2.9421	0.970439
	PPAPDC2	-4.9055	0.970439
	TRAPPC4	-5.163	0.976947
	UQCRC1	-3.5351	0.976947
	FTH1	-4.2289	0.976947
	FDXR	-4.2289	0.976947
	MRPS18B	-4.2289	0.976947
	VPS26A	-4.9647	0.976947
	KIFC1	-6.2704	0.976947
	ZNF507	-6.435	0.976947
	KDM8	-3.9395	0.976947
	MAS1	-5.7274	0.976947
	CHRDL2	-5.9514	0.976947
	ICT1	-3.9824	0.976947
	HIATL1	-5.3871	0.976947
	OGT	-5.8097	0.976947
	TOMM5	-5.3594	0.976947
	MEGF9	-5.719	0.976947
	SYNPO2L	-5.453	0.976947
	MAD1L1	-4.3776	0.976947
	SART1	-3.4557	0.976947
	OXLD1	-5.5177	0.976947
	TOX4	-5.138	0.976947
	USP14	-4.9745	0.976947
	OR1A1	-6.1184	0.976947
	PTP4A2	-3.3224	0.976947
	BCAS2	-3.8113	0.976947
	AKIRIN1	-5.6875	0.976947
	RNF4	-6.0491	0.976947
	CSDC2	-5.5597	0.976947
	PRPF3	-4.0368	0.976947
	NF2	-3.7812	0.976947
	HSD3B1	-6.7584	0.976947
	DMRTA2	-3.7176	0.976947
	SMARCE1	-5.1529	0.976947
	TCOF1	-4.6466	0.976947
	SFSWAP	-3.865	0.976947
	DERA	-6.0118	0.976947
	ZNF566	-5.2498	0.976947
	CPEB1	-6.4583	0.976947
	EXOSC10	-3.9872	0.976947
	HELQ	-3.5596	0.976947
	LYPD4	-4.8628	0.976947
	DOLK	-4.2348	0.976947
	TBCA	-4.2348	0.976947
	GMPS	-4.2348	0.976947
	CDK7	-3.6765	0.976947
	NOL9	-3.8982	0.976947
	IBA57	-4.2951	0.976947
	ENY2	-5.5851	0.976947
	SF3B1	-4.6407	0.976947
	MTPAP	-4.4373	0.976947
	CCDC94	-3.76	0.976947
	SSRP1	-4.1781	0.976947
	RICTOR	-3.8784	0.976947
	MTHFD2	-3.5757	0.976947
	MRPS35	-3.5436	0.976947
	SPCS3	-4.5139	0.976947
	BCS1L	-3.5757	0.976947
	DCPS	-5.2392	0.976947
	C19orf70	-5.4372	0.976947
	PDE2A	-4.9754	0.976947
	TRMT10C	-3.602	0.976947
	PEX26	-5.0181	0.976947
	POLR2H	-3.8732	0.976947
	KRTAP13-4	-7.3164	0.976947
	SPATA5	-4.3177	0.976947
	MRPL49	-4.3303	0.976947
	ZNF574	-4.0531	0.976947
	TCF12	-6.5936	0.976947
	SLIRP	-4.425	0.976947
	FAM57B	-5.0181	0.976947
	POLR1E	-4.3303	0.976947
	VDAC3	-2.9685	0.976947
	HYPK	-4.6649	0.976947
	MORN4	-6.3973	0.976947
	SHMT2	-4.425	0.976947
	WDR83	-2.9685	0.976947
	INTS7	-3.7207	0.976947
	FTSJ2	-3.5436	0.976947
	PCID2	-4.9055	0.976947
	EIF2B5	-4.2687	0.976947
	MTX1	-4.2687	0.976947
	RTEL1	-4.3177	0.976947
	DPAGT1	-4.3177	0.976947
	RPL18A	-4.3177	0.976947
	PSMC4	-4.4504	0.976947
	CPSF4	-3.708	0.976947
	RPL37A	-3.9207	0.976947
	BMS1	-4.07	0.976947
	PSMG2	-5.0516	0.976947
	ALOX15B	-5.3427	0.976947
	KIF18A	-4.3851	0.976947
	TMEM258	-3.5799	0.976947
	LRRN4CL	-4.4151	0.976947
	CHTF18	-5.4894	0.976947
	VRK2	-5.1411	0.976947
	C1QTNF4	-5.5615	0.976947
	BRD4	-4.6381	0.976947
	STAMBP	-6.1775	0.976947
	TSPYL2	-5.9902	0.976947
	SLC47A1	-5.9897	0.976947
	COTL1	-6.1556	0.976947
	SEZ6	-5.7306	0.976947
	ALDOC	-4.3546	0.976947
	PROM2	-5.5145	0.976947
	ATOH8	-6.3344	0.976947
	SEMA4F	-5.6847	0.976947
	C11orf87	-5.8159	0.976947
	H2AFX	-4.95	0.976947
	DHX8	-4.5552	0.976947
	ELMOD3	-4.9997	0.976947
	RNMTL1	-3.3446	0.976947
	OR4K2	-5.9343	0.976947
	OXA1L	-3.1591	0.976947
	HMOX2	-4.0521	0.976947
	USP12	-6.0457	0.976947
	BORA	-4.1781	0.976947
	KCTD12	-5.567	0.976947
	ULK3	-4.4789	0.976947
	FUT6	-4.4969	0.976947
	VMAC	-5.0188	0.976947
	REC8	-5.4967	0.976947
	SNRNP70	-3.2589	0.976947
	VASN	-5.1943	0.976947
	UPF3A	-4.7843	0.976947
	RAMP1	-3.9677	0.976947
	PALM	-5.7263	0.976947
	CEP57	-4.1578	0.976947
	RSF1	-3.8578	0.976947
	COLEC11	-6.0485	0.976947
	NOL3	-4.33	0.976947
	TBXA2R	-5.754	0.976947
	SLC4A8	-5.9087	0.976947
	CLEC4C	-6.353	0.976947
	CD70	-5.8259	0.976947
	ARPC3	-3.9293	0.976947
	TMED2	-3.3405	0.976947
	GLYATL3	-6.1144	0.976947
	PTP4A1	-5.1252	0.976947
	COL9A1	-6.3765	0.976947
	CMTR1	-4.4955	0.976947
	YOD1	-6.363	0.976947
	CCR2	-6.7899	0.976947
	C2	-5.9004	0.976947
	ITGB5	-4.9497	0.976947
	CEP97	-4.8827	0.976947
	BAZ1B	-3.6765	0.976947
	TOMM7	-6.0077	0.976947
	SRRT	-4.5253	0.976947
	CCDC39	-5.7494	0.976947
	ALDH1L1	-4.5059	0.976947
	SLAMF9	-5.7979	0.976947
	ZNF131	-4.236	0.976947
	FGF10	-6.9184	0.976947
	CPLX1	-6.3758	0.976947
	PAM	-5.8927	0.976947
	DPT	-5.3481	0.976947
	FCRLA	-4.5035	0.976947
	FRK	-5.2252	0.976947
	CCRN4L	-5.4975	0.976947
	CCDC28A	-5.5409	0.976947
	SMARCA5	-3.5576	0.976947
	ETV3	-6.382	0.976947
	C4orf50	-4.8058	0.976947
	GRIK2	-6.2809	0.976947
	MCM10	-4.5651	0.976947
	AGPAT3	-7.3693	0.976947
	VENTX	-3.5913	0.976947
	ROR2	-6.2339	0.976947
	ITGB2	-6.0236	0.976947
	PIGO	-5.8367	0.976947
	MMACHC	-4.9727	0.976947
	FAM110A	-6.2492	0.976947
	OR13A1	-6.5933	0.976947
	FAM13C	-6.5217	0.976947
	HPRT1	-7.2174	0.976947
	HNRNPF	-4.1961	0.976947
	BIRC7	-5.0933	0.976947
	ECHS1	-7.4567	0.976947
	BEX4	-6.3615	0.976947
	XKR3	-6.1044	0.976947
	CEP85	-4.6993	0.976947
	ANP32B	-4.8772	0.976947
	LETM2	-5.8824	0.976947
	GALNT2	-5.3717	0.976947
	TAF12	-4.5103	0.976947
	CCL27	-5.5903	0.976947
	NR6A1	-5.9836	0.976947
	RPAP2	-4.3962	0.981997
	USP36	-4.7518	0.981997
	CCDC130	-5.3219	0.981997
	FIP1L1	-6.131	0.981997
	CTDP1	-4.2289	0.981997
	UTP3	-5.0181	0.981997
	PSMB6	-3.8451	0.981997
	CAMLG	-5.6121	0.981997
	METTL23	-5.2428	0.981997
	IK	-3.9528	0.981997
	RFK	-4.1468	0.981997
	RAD51B	-4.3784	0.981997
	HK2	-3.3416	0.981997
	FDPS	-3.4631	0.981997
	MED7	-3.5757	0.981997
	GBF1	-3.4003	0.981997
	COA5	-3.5436	0.981997
	MCL1	-3.3095	0.981997
	NCCRP1	-5.1514	0.981997
	NDUFB7	-4.0018	0.981997
	MED14	-3.4631	0.981997
	DCTN1	-5.3964	0.981997
	OTX2	-3.3095	0.981997
	MFSD9	-3.5757	0.981997
	ZNF236	-4.1102	0.990351
	MCM3AP	-4.3914	0.990351
	UBE2M	-4.1688	0.990351
	EIF2S3	-3.7084	0.990351
	RMI1	-4.8429	0.990351
	CHCHD4	-3.6321	0.990351
	CDC23	-4.3784	0.991933
	NUDT21	-4.3784	0.991933
	RNMT	-4.3784	0.991933
	SUMO1	-4.3784	0.991933
	ZNF479	-4.3962	0.993039
	RPTOR	-4.4348	0.993039
	ADAT3	-3.9859	0.993039
	PDYN	-4.9905	0.993039
	RRS1	-3.5757	0.993039
	SELRC1	-4.3267	0.993039
	DDX24	-4.6866	0.993039
	MRPL17	-4.525	0.993039
	NARFL	-3.6539	0.993039
	NEIL1	-3.5757	0.993039
	HNRNPH1	-4.0018	0.993039
	ZWILCH	-4.8508	0.993039
	RPGRIP1	-4.9581	0.993039
	RAD50	-3.3095	0.993039
	GNL2	-3.602	0.993039
	PCDP1	-3.8451	0.993039
	SNF8	-5.9326	0.993039
	FAM32A	-4.2348	0.993039
	MRPL44	-3.5757	0.993039
	TOP1	-3.8732	0.993039
	AATF	-5.4377	0.993039
	WDR7	-3.4631	0.993039
	YKT6	-4.425	0.993039
	FAM177A1	-5.8145	0.993039
	APIP	-6.2569	0.993039
	OR4K1	-5.3396	0.993039
	ATL3	-5.2798	0.993039
	GADD45GIP1	-4.0981	0.993039
	TMED10	-4.2659	0.993039
	DLEU1	-5.0071	0.993039
	NHLRC2	-5.4366	0.993039
	KLHL1	-4.5053	0.993039
	DNAJA2	-5.3452	0.993039
	REEP6	-6.6497	0.993039
	BCAT1	-5.4655	0.993039
	C12orf65	-3.6378	0.993039
	ASUN	-3.9536	0.993039
	ZFC3H1	-4.7444	0.993039
	SCNM1	-5.1231	0.993039
	FOXF2	-5.8039	0.993039
	NUP153	-5.0069	0.993039
	HAPLN1	-6.4048	0.993039
	TRDN	-6.3255	0.993039
	CCDC71L	-4.6635	0.993039
	PTPRZ1	-5.6584	0.993039
	GMDS	-5.2636	0.993039
	DNPH1	-6.9943	0.993039
	DCP2	-5.0321	0.993039
	PCDHA13	-5.8899	0.993039
	GNAT1	-4.9849	0.993039
	SLC4A4	-5.8929	0.993039
	CARTPT	-5.3955	0.993039
	LHFPL2	-5.7205	0.993039
	CD74	-6.5807	0.993039
	C5orf47	-6.1815	0.993039
	ZYX	-6.8217	0.993039
	ACE2	-6.691	0.993039
	FAP	-6.5932	0.993039
	GALT	-5.8758	0.993039
	RBMXL3	-5.9708	0.993039
	LINGO4	-4.2859	0.993039
	NPLOC4	-4.2626	0.993039
	CDK5RAP3	-6.0775	0.993039
	YBX2	-4.9333	0.993039
	TAX1BP1	-5.3314	0.993039
	RP11-89N17.1	-5.9799	0.993039
	PRKAG2	-7.3869	0.993039
	TMEM196	-6.5227	0.993039
	STRA13	-3.488	0.993039
	ZNF462	-6.6948	0.993039
	NUDCD1	-5.9173	0.993039
	CXXC1	-4.9299	0.993039
	PRKCE	-4.8772	0.993039
	ZNF341	-5.3916	0.993039
	SIX2	-5.7215	0.993039
	TEX35	-4.8779	0.993039
	NCOA6	-4.9487	0.993039
	MMADHC	-5.6429	0.993039
	NDUFV3	-6.1649	0.993039
	DIDO1	-4.1546	0.993039
	GID8	-4.5216	0.993039
	ZNF540	-4.9813	0.993039
	MAMSTR	-6.1107	0.993039
	HDGFRP2	-6.3225	0.993039
	RABAC1	-5.2025	0.993039
	TLDC1	-6.2123	0.993039
	AMER3	-4.7788	0.993039
	CCDC121	-5.8025	0.993039
	C1QL2	-6.0651	0.993039
	PEMT	-6.216	0.993039
	CECR2	-5.0964	0.993039
	CRKL	-4.0092	0.993039
	SLC9C1	-5.647	0.993039
	NUDT16	-7.071	0.993039
	DHX9	-4.4706	0.999998
	ABCE1	-4.4706	0.999998
	WDR5	-4.4706	0.999998
	RPL23	-4.4706	0.999998
	BUB3	-4.4706	0.999998
	NOB1	-4.4706	0.999998
	U2AF2	-5.2624	0.999998
	RPL19	-3.6653	0.999998
	CRNKL1	-4.3101	0.999998
	CCDC115	-4.4224	0.999998
	NDUFB1	-3.7235	0.999998
	SDHA	-3.7235	0.999998
	GSR	-5.3457	0.999998
	EPB41L4A	-5.1349	0.999998
	TRHDE	-4.8285	0.999998
	GPI	-3.3416	0.999998
	MTX2	-3.3416	0.999998
	RTF1	-5.4971	0.999998
	CUL3	-4.2289	0.999998
	VPS36	-5.1899	0.999998
	TPR	-4.0205	0.999998
	CLPB	-3.5436	0.999998
	KLK2	-6.1079	0.999998
	TSEN34	-3.9528	0.999998
	ZDHHC11B	-4.4803	0.999998
	MRPL16	-4.4803	0.999998
	KAT8	-4.4803	0.999998
	VMP1	-4.4803	0.999998
	HAUS8	-4.6089	0.999998
	TPRKB	-3.7264	0.999998
	SULT1A1	-5.4307	0.999998
	MCMBP	-3.7969	0.999998
	CEP152	-3.7246	0.999998
	TFRC	-4.1499	0.999998
	EXOSC5	-4.5139	0.999998
	METTL17	-4.5139	0.999998
	ZNF133	-5.5824	0.999998
	MORC3	-6.6456	0.999998
	TRPM4	-6.3463	0.999998
	WIZ	-5.7438	0.999998
	ZNF814	-5.0466	0.999998
	KCMF1	-5.6519	0.999998
	INO80B	-3.8628	0.999998
	RWDD4	-5.411	0.999998
	TMEM128	-6.8312	0.999998
	NDUFAF3	-3.7805	0.999998
	SPON2	-5.6302	0.999998
	XRN1	-3.1374	0.999998
	ANXA2R	-5.8258	0.999998
	TNXB	-5.587	0.999998
	GSX2	-6.4517	0.999998
	MRPL1	-5.3844	0.999998
	PNPLA2	-5.856	0.999998
	SUV420H1	-5.5007	0.999998
	NDUFV1	-5.6567	0.999998
	PPFIBP1	-5.3647	0.999998
	SIN3A	-4.2348	0.999998
	CEBPE	-5.3227	0.999998
	PA2G4	-5.3513	0.999998
	BTBD18	-5.6072	0.999998
	EDN2	-6.009	0.999998
	EPHA10	-6.6779	0.999998
	ZDHHC18	-5.8354	0.999998
	TYSND1	-6.1655	0.999998
	OR5M3	-6.1806	0.999998
	PRDM10	-5.7127	0.999998
	DNAJC9	-4.1376	0.999998
	RASGRF1	-3.7579	0.999998
	TMEM101	-5.9979	0.999998
	ATAD5	-4.1164	0.999998
	RAB34	-4.1995	0.999998
	TMEM92	-3.519	0.999998
	ZBTB14	-5.5255	0.999998
	CYB561	-4.9313	0.999998
	TRIM37	-6.5055	0.999998
	EXOSC6	-3.5976	0.999998
	OR1F1	-4.6813	0.999998
	NUPR1	-4.3125	0.999998
	PGP	-4.1018	0.999998
	ANKS3	-6.5923	0.999998
	GINS3	-3.3314	0.999998
	AKTIP	-5.4036	0.999998
	SNX20	-5.2079	0.999998
	AGER	-7.0215	0.999998
	SLC31A1	-5.7387	0.999998
	C9orf89	-5.2787	0.999998
	FANCB	-4.5558	0.999998
	MTO1	-4.8321	0.999998
	HTR1B	-4.2143	0.999998
	SRI	-5.1469	0.999998
	CYP4A22	-4.5413	0.999998
	RFT1	-4.5413	0.999998
	NUBP2	-4.5413	0.999998
	GNL3	-3.8035	0.999998
	RPS10	-4.9183	0.999998
	TTF1	-4.1968	0.999998
	NUP43	-4.3303	0.999998
	RBM22	-4.2289	0.999998
	EIF3E	-3.7286	0.999998
	CCL19	-5.8666	0.999998
	SLC44A1	-6.5991	0.999998
	TTC4	-5.482	0.999998
	INTS2	-3.7321	0.999998
	PSMD11	-4.3303	0.999998
	PDE4DIP	-4.0531	0.999998
	DNAJA4	-5.6085	0.999998
	S1PR3	-6.055	0.999998
	TANGO6	-3.3416	0.999998
	SRP72	-4.3177	0.999998
	KRI1	-3.7207	0.999998
	ARRDC5	-4.749	0.999998
	POP4	-3.7321	0.999998
	SLMO2	-3.4003	0.999998
	CHMP2A	-3.8451	0.999998
	LRRC19	-4.5756	0.999998
[truncated: 15,976 more rows]

## Sheet: Fig 2H
	concentration of toxin, nM	DT(ACT1-R) SORT1 KO						DT(ACT1-R) SORT1 OE
	22.5	101.433	102.797	104.842	101.487	102.535	84.2406	11.4823	13.1946	22.0822	22.2858	13.0051	18.0583
	5.625	106.581	109.271	100.845	102.747	88.3886	83.0857	16.978	16.7778	24.4061	20.4168	11.5784	18.0016
	1.40625	107.298	107.36	105.489	105.122	97.9468	84.007	19.9208	21.7493	36.5818	30.5969	36.5469	36.3903
	0.351563	104.477	110.921	105.569	106.854	90.9799	91.8965	34.1955	33.7099	66.3557	57.8168	61.4442	62.2194
	0.087891	103.702	109.205	103.573	104.872	95.2705	87.9777	50.5878	53.7416	84.3521	82.8687	76.2576	80.4213
	0.021973	105.141	105.866	102.224	104.508	88.4877	84.7986	69.0204	68.8602	97.9871	94.8275	86.1538	87.7748
	0.005493	100.939	105.131	103.794	98.8009	92.0702	78.7258	82.167	80.8146	104.012	98.9469	89.3371	90.829
	0.001373	102.056	104.365	108.277	95.5244	78.6888	87.0304	83.4771	87.9789	107.659	99.8363	98.8418	100.212
	0.000343	103.925	105.329	107.524	86.686	86.2079	85.4993	106.339	99.6206	109.445	106.389	100.89	100.045
