# Supplementary material for: An enhanced intracellular delivery platform based on a distant diphtheria toxin homolog that evades pre-existing antitoxin antibodies
Source: EMBO Mol Med. 2024 Aug 19;16(10):2638–51. doi: 10.1038/s44321-024-00116-z (PMC11473700; doi:10.1038/s44321-024-00116-z)
Supplement: Supplementary file 6 — Source data Fig. 3 [file 44321_2024_116_MOESM6_ESM.xlsx]

## Sheet: Fig 3B
	titers
	DT(1-389)-X	ACT(1-389)-X
	1000000	BLOQ
	800000	BLOQ
	800000	BLOQ
	**Note: BLOQ means below limit of quantification

## Sheet: Fig 3D
	concentration of toxin, pM	DT-CD123 (PBS)			DT-CD123 (human sera)			ACT-CD123 (PBS)			ACT-CD123 (human sera)
	0	102.3	100.5	99.6	98.3	101.1	107	97.5	99.3	103.4	97.2	98	92.4
	0.256	106.6	99.7	91.1	108.9	98	93.5	107.4	99.8	120	103.4	96.9	94.6
	1.28	97	97.8	93.1	103.4	103.3	105	102.9	101.1	111.5	104.4	99.7	98.2
	6.4	64.2	93.1	54.6	102.9	100.5	110.1	106.8	99.8	102.1	107.9	97.7	96.6
	32	12.3	59.3	13.5	106	103.3	104	107.9	99.9	100.6	111.1	99.5	99.2
	160	1.9	8.2	1.1	107.6	96.1	115.5	106.5	94.6	115.6	103.8	97.3	88.5
	800	0.7	1.2	0.9	106.1	99.2	108.1	92.5	86.1	73.7	77.7	74	49.8
	4000	0.7	1	0.7	104.2	91.1	107.2	38.7	53.6	22.5	35.7	43.5	23.2
	20000	0.5	0.9	0.5	77.8	74.4	0.5*	10.2	30.4	7.8	17	29	12.6
	100000	0.4	0.9	0.3	55.2	46.9	0.3*	1.6	9.4	1.2	5.2	12.9	3.6

## Sheet: Fig 3F
	concentration of toxin, pM	DT-Her3-avB6 (PBS)					DT-Her3-avB6 (human sera)			ACT-Her3-avB6 (PBS)					ACT-Her3-avB6 (human sera)
	0	118.4	109.7	94.3	87.4	89.6	101.2	93.2	99.1	109.9	106.5	104.4	114.7	95.3	95.3	96.1	100.2
	0.256	51.5	52.2	70.9	89.7	94.9	91	99	102.8	74.6	77.3	91.1	116.2	113	50	51.9	94.1
	1.28	40.1	49.3	85.9	69.5	79.7	92.1	91.6	100.6	57.7	70.5	71.2	95.8	101.4	40.1	50.1	91.8
	6.4	33.1	39.1	55.1	34.7	41.4	94	99.2	101.1	43.8	53.9	52.7	48.5	63.7	27.9	33.4	87.6
	32	32.2	37	43.1	23.4	25.6	92.4	105	103.5	33.5	40.2	36.7	24.8	29.1	24.9	30.5	49.3
	160	31.1	32.2	25.9	22.8	21.6	94.5	96.3	102.9	30.5	35.8	27.5	22.8	23.6	22	27.3	36.2
	800	29.4	33.4	27.7	22	21.8	80.4	57.4	104.5	28.1	31.9	24.3	22.7	23.5	20.5	23.4	30.3
	4000	28.5	31.7	25.4	21.5	21.1	18.4	20.1	85.4	27.3	31	24.2	22	22	20.2	22.9	29.8
	20000	27.5	30.9	25	21.6	21.6	17.7	20.5	29.6	26.6	30.3	25.7	22.4	22.6	19.9	22.8	34.5
	100000	28.3	31.1	26.4	21.3	20.9	17.8	20.3	29.2	27	30.1	25	22.2	22.5	18.9	21.9	31.5
