# Supplementary material for: An enhanced intracellular delivery platform based on a distant diphtheria toxin homolog that evades pre-existing antitoxin antibodies
Source: EMBO Mol Med. 2024 Aug 19;16(10):2638–51. doi: 10.1038/s44321-024-00116-z (PMC11473700; doi:10.1038/s44321-024-00116-z)
Supplement: Supplementary file 7 — Source data Fig. 4 [file 44321_2024_116_MOESM7_ESM.xlsx]

## Sheet: Fig 4C
	concentration of toxin, pM	DTC- DTT- Her3						DTC- ACT1T -Her3
	0	90.8	101	99	96.1	101.3	107.8	113.7	110.5	96.3	107.2	104.6	93.7	96.6	94.4	103.9	106.3	83.5	86.7
	0.256	105	80.6	106.8	85.3	107.1	106.4	111.6	109.9	99.9	101.7	102.2	99.2	88.5	93.8	103.4	89.8	86.5	88.9
	1.28	111.2	104.9	100.4	73	99.4	110.5	104.4	102.2	102.5	104.6	99.4	101.3	95.8	96.7	91.1	71.5	78.5	88.7
	6.4	85.8	102	99.6	103.2	115	110	82.6	75.4	85.8	89.2	102.9	95.2	82.3	87.2	80.7	75.5	73.1	83.6
	32	77.1	95.2	91.5	92.5	95.5	90.1	39.9	40.6	48.1	43.6	45.4	51.1	75.6	72.9	67.2	44.4	47.4	45.3
	160	42.5	61.2	58.1	71.1	79.6	80.4	14.3	14.1	18.8	20.1	19.5	19.6	35.5	34.7	32.9	23.4	19.1	16.5
	800	34.3	35.3	32.6	32.5	34	33.8	10.5	10.8	14.1	13.5	14.2	14.9	27.1	21.1	24.5	12.7	12.9	11.3
	4000	19.2	18.1	17.4	17.3	18.6	19.1	9.5	12.4	107.7*	12.7	12.8	13.2	27.2	22.7	23.9	11	11.7	9.7
	20000	15.6	16	14.2	14.4	16.3	17.5	11.3	10.2	107.8*	12.3	14.4	14.1	25.2	21	24.3	9.3	10.6	8.6
	100000	107.4*	111.2*	15.6	12.8	15	14.3	11.7	10.9	10.6	13.5	14.1	14.5	25.4	24	26.7	9.7	8.6	8.8
	concentration of toxin, pM	RRSP-DTT- Her3						RRSP- ACT1T- Her3
	0	101.2	100.7	95.6	97.7	105	103	104.7	110.2	99.6	100.3	105.2	103.1	103.9	104	96.3	97.4	99.7	109.7
	0.256	109.8	103.9	111.2	99.2	96.9	106.4	112.5	111	102.3	100.6	103.4	101.3	98.5	96.8	97.5	103.7	107.3	96.5
	1.28	109.8	109.3	104.9	105.9	111.6	111.9	108.4	114.1	113.1	100.2	101.5	100.3	97.4	100.7	98.4	86.3	88.3	107.3
	6.4	114.7	116.4	112	102.3	107.6	101.3	103	112.3	108.8	95.5	93.5	92.7	94.2	89.8	100.1	96.9	90.1	106.1
	32	111.8	113.2	110.2	87.9	99.8	98.8	89.6	83.6	90.7	66.7	71.2	71.5	78.7	84.3	95.9	88.9	90.9	93.7
	160	102.2	101	97.7	78.7	91.1	80	67.1	56.6	60.8	29.6	29.8	32	64.6	62.2	69.6	56.7	64.9	65
	800	73.5	78.2	67.6	55.9	50.9	56.5	25.1	23.5	21.4	11.5	11.5	12.6	25.5	26.8	34.6	32.1	30.5	29.7
	4000	47.5	49.4	45.5	29	31.1	29.8	11.8	11.9	12	7.8	8.4	7.6	15	14.7	17.5	12.9	11.4	13.9
	20000	30.8	30.8	35.8	17.3	16.6	18	10	10.6	9.3	6.9	6.1	8.3	11.6	12.5	13	8.6	9.4	9.4
	100000	25.4	29	25.1	13.9	14	15.5	7.8	8.9	7.6	6.4	6.6	6	10.1	10.7	9.7	8.6	9.7	7.2
	concentration of toxin, pM	TcdB(GTD)- DTT- Tem8						TcdB(GTD)- ACT2T- Tem8
	0	51.9	62.8	58.6	38.2	78.3	77.8	55.7	80.5	63.4	62.7	76.7	78.9
	0.256	44.2	50.6	59.8	75.5	82.4	81.5	55.4	43.8	63.5	69.8	72.2	77.7
	1.28	55.9	33.5	54.8	59.3	87.3	80	55.6	72.6	65.5	60.6	76.8	79.2
	6.4	64.9	75.9	66	67.2	88.5	81.4	82.6	58.1	62.6	74.7	75.6	78.3
	32	51.3	67.8	60.2	65.1	83.7	79	49.5	52.6	51.3	60.1	72.2	70.8
	160	56.6	45.5	54	65.6	84.1	76.4	42.7	40.4	38.8	40.8	61.7	63.6
	800	36.2	40.9	34.2	43.3	75	70.8	20.6	21.5	17.5	19.5	38.3	37
	4000	25.8	25.5	32.9	28.3	52	45.3	3.6	4.6	1.2	2	12.1	12.2
	20000	11.7	12.2	11.2	10.4	23	21.8	-2.1	-2.6	-2.9	-2.2	4.7	4.9
	100000	5.3	6	5.8	5.8	14.9	13.5	-0.3	-2.4	-1.4	-1.7	2.8	3.2
	concentration of toxin, pM	TpeL(GTD)- DTT- Tem8						TpeL(GTD)- ACT2T- Tem8
	0	49.7	56.5	49.7	56.5	76	80.2	41.6	63.2	41.6	63.2	88.2	89.3
	0.256	65.1	53.5	65.1	53.5	79.3	78.5	70.3	67	70.3	67	88.8	88.7
	1.28	65.5	60.5	65.5	60.5	78.2	79.5	59.5	65.8	59.5	65.8	87.3	80.3
	6.4	67.1	73.7	67.1	73.7	73	75.7	44.6	75.5	44.6	75.5	86.1	79
	32	58.4	38.5	58.4	38.5	74	76.2	58.7	68.5	58.7	68.5	87.4	84.1
	160	60.7	55.8	60.7	55.8	71.3	73.6	52.3	66.6	52.3	66.6	76.7	79.5
	800	45.5	60.3	45.5	60.3	71.2	72.7	13.5	32.4	13.5	32.4	55.3	55.6
	4000	42.7	51.1	42.7	51.1	67.3	66.8	5.6	9.9	5.6	9.9	30.2	29.5
	20000	37.2	31.9	37.2	31.9	60.5	59.1	0.2	-1.7	0.2	-1.7	21.6	20.7
	100000	24.9	16.3	24.9	16.3	54	52.5	-3.5	-4.1	-3.5	-4.1	12.2	11
