# Supplementary material for: An enhanced intracellular delivery platform based on a distant diphtheria toxin homolog that evades pre-existing antitoxin antibodies
Source: EMBO Mol Med. 2024 Aug 19;16(10):2638–51. doi: 10.1038/s44321-024-00116-z (PMC11473700; doi:10.1038/s44321-024-00116-z)
Supplement: Supplementary file 8 — Source data Fig. 5 [file 44321_2024_116_MOESM8_ESM.xlsx]

## Sheet: Fig 5D
		delta Tm (deg C)
	pH	DT				ACT-1
	7.5	-0.25	0.25	-0.25	0.25	0.1	0.1			0.1	0.1	-0.4
	7	0.75	0.75	0.75	0.75	-0.4	-0.4	-0.4	0.1	0.1	-0.4	-0.4
	6.5	1.25	0.75	0.75	0.75	-1.9	-1.9	-1.4	-1.9	-1.9	-1.9	-1.4
	6	-0.75	-1.25	-1.25	-0.75	-5.4	-5.4	-4.9	-4.9	-5.4	-5.4	-5.9
	5.75	-2.25	-2.25	-2.75	-2.25			-7.4	-7.4	-7.9	-7.9	-7.9
	5.5	-6.25	-5.75	-5.25	-5.75	-12.4	-12.4	-11.4	-11.9	-12.4	-12.4	-12.4
	5.25	-10.25	-10.75	-8.25	-8.75			-15.4	-16.4	-16.4	-16.4	-16.4
	5	-14.75	-14.75	-14.25	-15.25	-19.4	-17.9

## Sheet: Fig 5E
	Hours	RRSP-DTT -scFvTEM8		RRSP-ACT1-T -scFvTEM8
	0	100	100	100	100
	1	93.5	94.7	45.2	48.6
	3	68.4	61.4	9	7.3
	6	50.4	61.2	5	1.7
	24	5.2	5.3	-2.5	-2.7
